# Supplementary material for: The Prognostic Value of Plasma Soluble ST2 in Hospitalized Chinese Patients with Heart Failure
Source: PLoS One. 2014 Oct 27;9(10):e110976. doi: 10.1371/journal.pone.0110976 (PMC4210209; doi:10.1371/journal.pone.0110976)
Supplement: File S1 — Available Data for patients studied. (XLSX) [file pone.0110976.s005.xlsx]

## Sheet: HF
Admission number	sex	age	NYHA	Date of admission	end	Follow-up time	Hypertnesion	Diabetes mellitus	Ischemic heart disease	Nonischemic cardiomyopathy	Valvular heart disease	Congenital heart disease	Smoke	Body mass index	HR	Hypertension	LVEF	WBC (x 10^9/L)	RBC (x 10^12/L)	Hb (g/L)	TP (g/L)	ALB (g/L)	Tbil (umol/L)	Na (mmol/L)	Creatinine(umol/L)	BUN (mmol/L)	Uric acid	CHO	HDL-C	ST2(ng/ml)	NT-proBNP	CRP (mg/L)	Loop diuretics	ACEI/ARB1	β-blockers	Aldosterone antagonists	Digoxin
31276	2	67	4	20120613	1	2	2	1	2	1	1	1	1	24.2215	89	118	37	13.96	5.1	135	59.6	29.9	342.1	130.6	52.67	8.85	574.12	2.22	0.15	383.76	6080	20.3	2	2	2	2	2
75762	1	83	2	20130311	0	3.7	1	1	2	1	1	1	3	22.7204	54	113	62	3.98	3.58	119	58.4	39.2	20.8	142.8	84.06	7.84	136.42	3.13	1.4	22.45	404	1.11	2	2	1	1	1
138401	1	70	3	20120215	0	16.5	2	2	2	1	1	1	1	25.6896	89	145	18	10.43	4.95	165	64.4	39.6	11.4	145	126.99	11.72	507.76	5.46	1.29	60.658	2911.1	3.16	2	2	1	2	2
178340	1	76	4	20110621	1	1	2	2	2	1	1	1	1	24.2123	92	118	26	7.44	4.89	159	63.7	34	30	131.5	176.52	24.99	735.69	2.87	1.06	607.8	4695.4	128	2	1	2	1	2
179770	1	76	4	20110217	1	27.3	2	1	1	1	2	1	3	23.5078	68	145	60	2.73	3.76	110	65.7	38.1	31.4	139.60	59.39	6.3	371.14	2.91	1.68	66.213	1177.4	1.88	2	2	1	2	2
179770	1	78	3	20121225	0	6.2	1	1	1	1	1	1	3	18.9164	58	135	55	6.47	3.37	108	62.4	37.8	36.7	135.8	94.52	15.03	408.76	3.2	1.56	136.72	11115.6	3.57	2	1	1	2	2
192237	2	72	4	20111226	0	18.1	2	1	2	1	2	1	1	23.5294	70	134	65	4.65	4.16	100	72.4	36.3	32.4	138.9	77.35	4.55	463.9	2.57	0.67	42.929	1433.9	2.78	2	1	1	2	1
197999	1	57	2	20120322	0	15.3	1	1	2	1	1	2	1	26.1224	89	143	45	8.21	5.16	162	69.8	44.5	31.4	145.1	73.33	4.66	325.21	5.53	1.89	38.218	173	4.2	2	2	2	1	1
204549	2	72	3	20120613	0	12.6	1	1	1	1	2	1	1	18.0802	60	110	52	4.58	4.01	140	68	36.3	69.5	135.9	75.51	7.43	445.92	3.29	1.7	77.894	2279	4.1	2	2	1	2	1
209579	1	70	3	20120618	0	12.3	2	2	1	1	2	1	3	21.6049	62	100	48	3.47	3.32	115	61	31	53.2	138	185.6	24.9	885.6	3.33	1.29	38.422	749	5.54	2	2	1	2	1
222519	1	63	4	20121114	0	7.6	2	2	1	1	2	1	3	27.1731	65	167	46	4.64	4.18	83	37.2	20.7	14	140.1	79.94	6.78	536.35	4.45	0.77	17.477	3162	2.51	2	1	2	1	2
230985	1	36	3	20120713	0	11.6	1	1	1	2	1	1	2	24.6857	72	118	26	8.2	5.25	171	75.5	49	25.7	140.1	88.28	9.32	475.03	5.41	0.98	27.348	110	1	2	2	2	2	2
235655	2	59	3	20111026	0	20.2	1	1	1	1	2	1	1	20.8889	59	123	58	6.96	4.12	125	65.9	39.3	15	139.2	58.25	4.22	313.55	5.73	1.89	14.233	396.5	5.42	2	2	2	2	1
238141	2	85	3	20120314	0	15.5	2	1	1	1	2	1	1	14.5243	70	137	60	3.22	3.79	117	72.6	38	11.7	140	85.99	10.41	304.64	2.89	1.59	26.125	928	5.39	2	2	2	1	2
243104	2	69	4	20101221	1	8	2	1	1	1	2	1	1	20.0288	89	123	65	3.54	3.47	85	66.9	33.2	19.80	137.40	68.03	7.62	469.61	2.97	1.12	44.131	799.1	9.06	1	2	1	1	2
246535	2	63	3	20110304	0	27.9	1	1	1	1	2	1	1	26.6193	78	130	65	8.87	4.74	134	79.0	44.2	26.40	143.60	87.72	10.69	382.45	4.37	1.21	29.344	217	22.30	2	2	2	2	2
248765	2	70	4	20090519	1	0.4	1	1	1	1	2	1	1	21.3039	64	159	60	3.06	3.04	120	63	33	51.1	135.3	77	10.68	647.6	4.92	1.19	132.28	5690	2.27	2	2	2	2	2
249117	1	53	4	20101022	1	2	1	1	1	1	2	1	1	19.487	71	99	50	3.92	1.94	62	65.3	30.2	21.9	134.30	136.39	4.18	423.23	2.89	0.57	79.723	2429	37.10	2	2	1	1	2
250004	2	54	3	20110914	0	22.5	2	1	1	1	2	1	1	18.2563	84	110	62	6.42	3.46	83	84.8	46.5	48.5	137.2	104.79	6.59	338.22	1.56	0.68	16.502	1308.1	1.56	2	1	2	2	1
254829	1	66	4	20110121	0	29.3	1	1	1	2	1	1	1	19.3213	64	130	30	6.44	5.57	110	78.8	44.6	18.8	144.1	93.24	10.58	282.59	4.85	1.77	27.804	1545.1	1.41	2	2	2	2	2
255050	1	78	4	20120119	0	17.4	2	1	2	1	1	1	1	22.8571	120	160	23	5.89	4.46	134	60.2	37.3	17	140.2	73.11	7.86	441.15	3.39	1.41	40.57	1399	2.49	2	2	1	2	1
255103	1	67	4	20110929	0	21.1	2	1	1	1	2	1	1	27.4406	89	120	46	5.21	4.9	152	57.4	36.7	51.4	136	55.06	5.43	299.53	4.22	1.43	61.326	219	4.73	2	2	2	2	2
271784	2	54	3	20110120	1	9	1	1	1	1	2	1	1	21.1927	92	121	56	4.89	4.93	149	63.4	39.2	69.90	139.90	89.12	13.17	614.00	3.04	1.12	78.701	1530	4.11	2	1	2	1	2
286838	1	58	3	20130417	0	2.5	1	1	1	1	2	1	1	23.7812	56	105	60	3.38	4.01	86	77.3	41.2	18.3	137.6	84.8	6.45	534.76	2.74	0.76	66.982	1249.5	3.14	1	1	1	1	1
293934	1	73	3	20120626	0	12.1	2	2	2	1	1	1	1	23.8754	72	99	30	6.67	3.74	125	59.8	36.5	27.3	144	65.09	5.6	353.41	2.8	0.99	56.948	3488	6.77	2	1	2	2	1
296382	1	58	3	20100826	0	34.1	1	1	1	1	2	1	2	24.5675	77	102	43	6.88	5.40	168	67.7	40.1	23	143	119.60	9.40	518.60	5.79	1.00	29.772	4933.3	1.95	2	1	1	1	2
298881	2	57	4	20110719	1	6	1	1	1	1	2	1	1	21.1927	63	83	55	4.86	2.49	82	61.6	34	45.8	137.4	120	18.6	680.59	2.85	1.22	54.526	5972	2.55	2	1	1	1	2
299699	1	70	3	20120417	0	14.5	1	1	1	1	2	1	3	20.8611	66	141	55	6.24	4.27	115	71.1	42.2	14.9	138.8	101.78	17.59	971.99	3.51	0.62	24.741	1850	6.91	2	2	2	2	1
308811	1	78	4	20111229	0	18	2	1	1	1	2	1	1	18.5185	102	110	20	4.31	3.63	108	63.1	37.2	27.7	142	126.54	10.71	337.04	4	1.59	95.889	6000	4.78	2	2	1	2	1
315414	2	56	3	20130415	0	2.5	1	1	1	1	2	1	1	22.1003	78	138	64	2.89	3.74	113	77.1	46.3	25.7	143.5	73.47	7.39	484.92	4.61	1.55	21.671	1050.2	1.02	2	1	1	2	2
321599	1	75	4	20100329	0	39.1	1	2	1	1	2	1	1	21.4533	70	118	46	8.17	4.38	131	61.4	36.8	24.8	145.00	137.30	17.60	560.00	5.19	1.04	134.13	2704.4	26.30	2	1	2	2	2
326635	1	85	4	20100228	1	25.1	2	1	2	1	1	1	3	18.3594	92	138	50	5.21	4.07	112	64.9	34.5	17.10	141.00	233.70	14.00	603.30	4.08	1.19	92.064	4523	84.50	1	1	1	1	1
333953	1	62	3	20101102	0	32	1	1	2	1	1	1	3	31.6346	80	140	33	6.30	4.19	127	69.5	43.2	10.10	135.30	105.44	6.38	254.25	3.86	1.38	77.443	592.4	2.05	2	2	2	2	2
336809	1	50	4	20101123	0	31.3	1	1	1	1	2	1	1	25.2595	60	110	23	6.82	4.86	133	70.6	38	38.50	134.50	91.90	6.36	447.25	4.72	0.73	40.493	1160	12.20	2	1	2	1	2
337504	1	64	4	20100816	1	0.5	1	1	1	1	2	1	1	18.6453	48	114	60	3.76	3.99	131	59.3	27.8	20.70	142	81.40	8.7	326.80	4.31	2.39	40.254	1778.9	4.29	2	1	2	1	2
343470	1	59	4	20110906	0	21.8	1	1	2	1	1	1	3	27.7551	63	98	35	6.04	3.62	128	70.2	42.5	27.9	137.7	82.06	9.86	231.2	3.69	0.82	47.985	1488.7	3.25	2	2	2	1	2
346270	1	75	4	20111205	0	18.8	2	1	1	2	1	1	3	21.9671	87	97	40	6.5	5.9	126	63.3	39.6	16	137.6	152.18	14.19	691.38	4.59	1.12	32.611	3989.6	2.56	2	1	1	2	2
346270	1	75	3	20111031	0	20	1	1	1	2	1	1	3	21.9671	70	140	50	6.25	5.38	115	61.9	37.6	16.5	141.3	140.74	10.54	591.74	3.88	1	25.207	4508.3	3.38	2	2	1	2	1
348036	1	81	3	20120516	0	13.5	1	1	1	2	1	1	3	19.052	50	90	25	5.67	4.19	129	77.6	38.5	15.5	141.1	103.54	13.57	613.28	4.62	1.17	69.342	3989	12.6	2	1	2	2	2
352174	1	56	4	20130226	0	4.2	1	1	2	1	1	1	3	24.0882	87	121	33	6.2	4.6	133	57.5	33.7	29.3	140.3	65.32	5.97	304.22	3.3	0.57	44.492	2534	6.34	2	1	2	1	2
358132	1	62	3	20130128	0	5.1	2	2	1	2	1	1	3	26.7036	65	100	22	6.17	5.59	152	67.2	40.1	52.5	141.4	87.2	7.15	571.13	4.43	0.73	47.141	2945.3	3.28	2	1	2	2	2
360381	2	83	4	20110110	1	10	1	1	2	1	1	1	1	23.5883	60	99	28	8.08	4.41	141	76.1	45.7	29.4	141.8	130.29	11.33	314.26	4.56	0.89	44.124	2000	8.32	2	2	2	1	2
360643	1	53	3	20100506	0	37.8	1	2	2	1	1	1	3	20.7157	80	102	48	9.19	4.26	130	73.2	43.7	17.8	142	127.5	7.4	548.1	4.55	0.98	41.633	1348.0	3.40	2	1	2	2	1
361732	1	69	2	20111230	0	18	1	1	1	1	2	1	3	24.3911	100	145	53	8.22	3.6	108	66.3	37	19.8	136.2	100.42	11.84	548.6	3.85	1.34	42.633	1158.6	14.5	2	1	2	2	2
367515	1	80	2	20120504	0	13.9	1	1	2	1	1	1	3	20.5151	60	130	38	8.53	5.52	170	68.4	41.5	39.2	153.1	108.06	16.19	433.51	3.7	0.98	41.025	1228	1.39	2	2	2	1	2
374419	1	47	3	20090618	0	47.4	1	2	1	2	1	1	1	25.1559	90	110	33	6.45	4.91	153	64	40	20.4	138	106	8.5	515.1	7.28	1.08	30.91	936	2.86	2	2	2	2	2
374568	2	78	3	20130319	0	2.7	2	2	2	1	1	1	1	21.6413	85	108	22	7.36	3.77	113	64.2	37	11.1	139.4	74.06	11.45	523.69	3.87	1.07	20.623	3649	11.1	2	1	2	2	1
375224	1	48	3	20100901	1	19	1	2	1	2	1	1	2	27.3437	70	103	50	5.51	3.32	93	55.3	36.2	47.5	140	83.60	6.25	344.47	2.37	0.94	25.377	262	2.12	2	2	2	2	2
375336	1	79	2	20100312	0	39.6	2	1	2	1	1	1	3	30.8365	70	134	60	8.72	3.79	117	62.1	37.2	21.00	134	155.40	11.80	481.00	5.31	1.30	53.255	4452	340	1	1	2	1	1
376499	1	60	4	20111118	1	8	2	1	1	1	2	1	1	24.8591	72	114	66	4.77	3.25	95	72.8	40.6	38.8	132.7	124.74	16.64	776.9	4.45	1.24	42.147	795	9.14	2	2	2	2	1
376822	1	26	3	20120313	0	15.6	1	1	1	1	1	2	1	33.218	101	109	23	8.37	5.78	169	68.4	48.1	19.7	140	55.86	4.54	445.97	7.33	1.55	21.921	243	2.73	2	2	2	2	2
378298	1	82	2	20091124	0	33.7	2	1	2	1	1	1	1	20.2812	42	120	49	4.44	2.21	64	64.3	32	25.4	138	137.7	14.4	546.2	3.69	0.9	37.518	1225.8	4.52	2	2	1	2	1
378625	1	64	4	20110905	0	21.8	1	1	2	1	1	1	2	23.6244	116	140	32	8.02	4.72	159	70.1	42	21.7	141.6	109.65	10.04	584.25	3.81	1.04	25.001	1031	9.46	2	2	2	2	1
378644	2	61	3	20120312	1	5	1	1	1	1	1	2	1	23.6915	56	88	57	5.29	2.56	89	76.1	37.6	86	140	109.10	23.54	815.89	2.49	1.23	168	3385	5.32	2	1	2	1	2
384647	2	66	3	20130328	0	3.1	2	2	1	2	1	1	3	17.8506	60	106	28	3.74	3.79	120	63.1	36.2	15.1	143	138.38	7.47	519	6.01	1.35	31.121	9690	4.7	2	2	2	2	2
384861	2	61	4	20101116	1	13	1	1	1	1	2	1	1	21.7865	98	117	50	5.60	3.47	96	74.5	42.4	33.90	135	105	18.9	695.3	4.34	1.31	71.884	1306.7	30.90	2	1	2	1	2
387272	1	61	3	20120206	0	16.8	2	1	2	1	1	1	2	21.4533	75	110	27	5.87	5.22	160	56.1	38.8	21.2	145.1	96.55	8.43	439.13	3.12	1.27	32.597	3054	2.7	2	1	2	2	1
389926	2	77	4	20130219	0	4.4	2	1	2	1	1	1	1	22.7732	74	114	30	5.78	4.63	149	64.5	44.5	25	140.1	68.37	8.45	634.85	4.72	0.88	17.427	1197	4.04	2	1	2	2	1
395750	1	80	3	20121221	0	6.3	2	1	1	2	1	1	3	22.8571	60	92	30	5.68	4.35	136	63.4	38.7	13.7	136.5	114.42	11.47	607.82	2.74	0.5	21.721	2984	7.96	2	2	2	2	2
395750	1	80	3	20130217	0	4.5	2	1	1	2	1	1	3	24.7721	78	133	32	10.56	5.17	160	67.4	40.6	31.4	134.8	121.41	15.74	687.5	3.16	0.69	51.264	1788	10.5	2	2	2	2	2
396503	1	59	2	20121129	0	7.1	1	2	2	1	1	1	1	29.6296	68	130	35	7.88	4.27	139	60.2	40.6	22.3	141.3	79.84	6.98	268.99	4.57	0.8	25.594	8512	1.56	1	2	1	1	1
400012	2	24	3	20121212	0	6.6	1	1	1	2	1	1	1	19.9472	70	113	47	5.12	4.87	151	67	38.9	51.2	140	60.12	4.31	527.04	4.48	1.34	121.74	10905.7	11	2	1	1	2	2
400013	1	54	3	20121129	0	7.1	1	2	1	2	1	1	3	27.6817	75	100	18	7.42	3.28	108	61.8	39.3	31.4	125.7	90.74	5.9	380.74	2.69	0.81	108.28	4002.6	35	2	2	1	2	1
401626	1	59	4	20110525	0	25.2	2	2	2	1	1	1	2	23.8367	60	109	50	5.01	3.67	118	60.3	38.3	13.30	142.00	138.62	8.12	484.48	3.95	0.81	45.16	1031.0	40	2	1	1	1	2
403720	1	53	2	20101203	1	3	1	1	1	1	1	2	2	19.9432	129	132	65	11.59	5.40	177	79	31.3	64.4	135.20	98.98	7.44	446.49	2.56	0.58	112.92	1212	292.00	2	1	1	1	2
404090	2	72	4	20110221	1	0.3	1	2	1	1	2	1	1	24.4444	72	130	60	5.96	3.25	76	81.7	36.9	33.70	140.50	75.88	5.24	604.97	2.27	0.96	99.104	803	12.30	2	2	2	2	2
404238	1	19	3	20121022	0	8.3	1	1	1	1	1	2	1	76	75	100	30	7.27	5.17	161	65.1	43.4	26.6	138.8	60.27	5.45	556.19	2.14	0.76	44.32	1563	5.68	2	2	2	2	2
408329	1	73	2	20110209	0	28.7	1	1	2	1	1	1	2	13.7174	80	95	54	4.80	4.19	127	56.7	35.6	10.10	139.50	62.73	9.76	190.46	3.82	1.39	31.986	515.1	2.80	1	1	2	1	1
408526	1	80	4	20101209	0	30.8	1	2	2	1	1	1	3	22.231	73	105	40	7.71	5.32	163	79	45.6	26.1	143.9	120.26	17.78	709.82	3.6	0.95	52.19	740	16.9	2	2	2	2	2
409033	1	74	3	20111125	0	18.2	2	1	2	1	1	1	1	23.5294	93	110	50	7.03	5.83	177	60.4	36.5	36.5	136	111.6	8.5	350.7	3.68	1.15	79.748	1834	3.78	1	2	2	2	1
410729	2	79	2	20120129	0	17.1	2	1	2	1	1	1	1	25.8065	100	133	55	8.84	4.35	128	62.1	42.2	15.7	137.3	53.16	3.22	273.27	5.34	1.52	191.82	1248.6	13.3	1	1	2	1	1
411530	1	74	2	20110807	0	22.8	2	1	2	1	1	1	1	30.1162	75	103	28	11.32	4.41	134	66.5	38.3	25.4	139.4	127.18	7.09	718.93	2.5	0.8	58.462	1559	75	1	1	2	1	1
413472	2	69	2	20110226	0	28.2	2	2	2	1	1	1	1	25.204	60	134	58	7.34	4.44	138	66.8	42.2	16.6	144.20	61.45	5.23	538.42	3.74	1.02	27.772	473.3	1.40	1	2	1	1	1
414854	2	62	3	20101122	0	31.3	1	2	1	2	1	1	1	22.0317	96	92	30	8.55	3.53	107	65.6	40.9	13.1	139.7	91.9	4.05	326.89	4.69	1	119.23	2259	32.8	2	1	2	2	2
414911	1	78	3	20130205	0	4.9	1	2	1	2	1	1	3	25.4694	84	139	55	7.47	3.81	100	65	36.1	16.7	143	161.9	14.2	359.2	4.83	0.78	22.802	3205	9.98	2	2	1	1	1
424653	2	77	2	20120730	0	11	1	1	1	2	1	1	1	24.2215	64	132	67	6.61	4.08	129	73.2	47.3	15.5	143.2	69.54	5.55	386.85	6.26	1.26	27.122	3003.5	1	2	1	2	2	1
424740	1	27	3	20110810	0	13.3	1	1	1	2	1	1	2	27.7634	95	116	23	7.98	4.91	158	58.5	38.1	31.4	141.7	100	5.8	761.5	4.08	0.73	59.098	2897	7.62	2	1	2	2	2
424820	1	75	2	20111023	0	20.3	1	2	2	1	1	1	3	28.089	63	139	50	5.55	4.57	147	66.6	40.4	21.8	140.3	83.63	6.7	488.28	3.24	1.15	10.797	766.9	1.53	1	2	2	1	1
427724	2	71	4	20110214	0	28.6	2	1	2	1	1	1	1	21.0937	75	131	53	3.95	4.01	120	78.3	43.5	22.90	141.90	61.45	5.98	388.34	3.53	0.80	43.667	1033.5	7.51	2	2	2	2	1
427824	1	44	3	20110124	0	29.2	1	1	1	2	1	1	2	19.4943	70	107	25	4.65	4.61	137	72.3	44.7	23.70	141.90	74.29	6.37	406.50	5.19	1.29	51.309	3463.1	2.04	2	2	2	2	2
428338	1	70	4	20121221	1	2	1	1	1	1	2	1	2	18.4259	76	114	68	10.79	2.61	85	70.7	36.9	18.9	136.5	322.48	40.07	505.74	3.41	1.29	57.96	22791	26.3	2	1	1	2	2
437100	2	63	4	20100428	0	38.1	2	1	1	1	2	1	1	24.4444	76	99	51	6.13	3.98	120	74.5	46.3	17.2	143	56.3	3.9	265.7	5.59	1.39	54.597	887.2	2.45	2	2	2	1	1
439665	2	39	4	20091125	0	43.2	1	1	1	1	2	1	1	21.4844	125	102	50	19.13	4.78	142	50.5	29.3	57.4	132	74.8	4.6	299.8	4.51	0.52	102.76	4045.6	58.4	2	1	2	2	2
441640	2	80	4	20100925	1	5.5	2	2	2	1	1	1	1	25.7812	90	166	40	10.45	3.13	94	59.7	36.3	11	155.2	206.04	28.16	697.43	4.53	0.7	151.66	9536.9	6.58	2	2	2	2	2
442031	2	83	4	20110114	0	29.6	2	1	2	1	1	1	1	19.6752	92	126	32	5.76	4.16	131	77.9	44.9	11	141.9	80.88	10.49	492.52	5.41	1.18	113.06	1005	3.59	1	2	2	1	1
443100	1	80	3	20130108	0	5.8	1	1	2	1	1	1	1	21.4844	69	126	33	4.9	3.36	111	60.2	38	8.8	140.6	85.9	8.16	300.17	3.01	1.03	18.085	1323	1	2	1	2	2	2
443947	1	63	3	20120516	0	13.5	2	1	1	1	1	1	3	25.8645	60	118	65	8.23	3.24	115	66.9	36	14	145.3	157.52	11.29	612.35	3.39	0.99	24.855	1545.7	1.28	2	1	2	1	1
448003	1	74	3	20101209	1	11	2	2	2	1	1	1	3	28.6501	58	112	50	6.93	3.89	135	86	37.6	24.30	138.40	135.74	10.60	582.37	2.48	0.70	37.45	4070.1	12	1	1	2	1	2
452891	1	67	3	20110805	0	22.9	2	2	2	1	1	1	2	25.8645	90	137	40	6.46	4.4	137	76.6	41.3	19.2	140	109.8	11.6	317.9	3.68	1.33	68.854	3602	56.4	2	1	2	2	1
456097	2	74	4	20100409	0	38.7	2	2	2	1	1	1	1	23.5078	57	140	58	8.36	4.02	106	73.8	40.5	10.60	144.00	129.40	11.50	336.20	4.86	0.84	17.887	383	5.55	2	2	2	2	2
459383	1	62	3	20120105	1	5	2	1	2	1	1	1	1	25.0135	65	125	28	6.58	5.69	193	58	38.3	45.9	143.7	113.82	10.51	640.91	2.35	1.01	41.141	2951.3	1.86	1	2	2	1	2
465190	2	90	3	20100408	1	14	2	1	2	1	1	1	2	23.4375	60	140	66	10.79	2.77	91.00	59.6	29.7	11.90	124.00	110.30	12.30	356.00	6.38	1.58	84.189	1606.4	10.50	2	2	1	2	1
466535	1	68	2	20120129	0	17	1	1	2	1	1	1	1	25.6544	80	110	50	8.79	3.08	94	60	33	19.3	139	70.89	5.6	280.33	2.23	0.73	68.211	1484.9	17.8	2	1	2	2	1
466535	1	68	2	20111114	0	19.6	1	1	2	1	1	1	1	25.6544	74	128	55	5.22	4.15	127	60.4	40	18.3	146.4	73.06	5.97	345.57	2.21	0.76	18.365	685.1	1.29	1	1	2	2	1
473057	2	69	3	20120326	0	15.2	2	1	2	1	1	1	1	29.0318		140	64	5.21	3.63	108	58.2	36.6	18.2	141.9	46.52	4.08	262.46	3.06	1.29	33.275	1372	6.8	1	2	2	2	1
473248	2	62	3	20111019	0	20.4	2	2	1	2	1	1	1	20.3125	84	126	31	9.9	4.57	140	68.9	43.6	20.2	139.3	119.59	11.29	498.74	3.78	0.86	19.356	510.5	21.9	2	2	2	2	1
475729	1	75	3	20130314	0	3.6	1	1	2	1	1	1	2	26.6436	75	125	36	10.89	4.77	153	63.2	40	22.7	141.8	81.01	6.87	435.71	5.53	0.91	22.72	572	3.3	1	1	1	1	1
479601	1	48	3	20121023	0	8.3	1	1	1	1	2	1	1	24.7252	94	106	38	9.31	4.98	121	66.3	42.2	13.7	136.3	58.21	5.96	626.3	3.28	0.67	26.1	1908	1	2	1	1	2	2
481183	1	73	4	20090927	1	0.03	1	1	1	1	2	1	1	22.921	80	105	40	8.44	3.38	116	71.9	38.2	59	136	187	31.1	739.2	4.85	1.1	131.22	6000	13.9	2	2	2	2	2
483295	1	77	2	20130217	0	4.7	2	1	2	1	1	1	3	29.7442	63	122	37	6.59	4.22	127	68.3	41.3	15.5	138.7	129.92	7.74	468.79	4.37	0.85	14.957	91.5	1	2	1	2	2	1
493828	1	15	3	20120105	0	17.8	1	1	1	1	1	2	1	14.0625	95	111	35	6.34	4.73	140	62.2	43.2	27.6	139.8	49.07	7.31	242.61	3.32	1.25	39.185	628.9	1	1	1	1	1	2
494479	2	57	3	20120905	1	5	1	1	1	2	1	1	1	17.7096	75	100	36	4.47	5.2	153	53.1	33.9	37	139.7	44.27	6.02	501.76	2.66	0.52	77.59	4952.5	2.52	2	1	2	2	2
495300	2	55	3	20110113	0	29.6	1	1	1	2	1	1	1	22.4996	89	92	25	3.72	4.22	133	74.2	45	35.6	143.9	82.94	5.76	416.26	4.38	0.85	37.106	1897.8	2.23	2	2	2	2	2
495327	1	78	2	20101214	0	30.5	1	1	2	1	1	1	3	20.5714	68	141	62	7.37	4.12	126	74.0	38.2	6.20	140.90	106.72	6.81	313.80	3.85	1.09	30.175	1371.0	10.90	1	1	2	1	1
495628	2	80	4	20130123	1	4	1	1	1	2	1	1	1	14.6924	60	90	38	15.42	3.67	103	58.1	35.6	25.9	139.3	288.33	11.23	107.5	0.02	0.83	188.05	6617	72.3	1	2	2	1	1
501105	2	78	3	20110817	0	22.4	2	1	1	2	1	1	1	22.4323	52	125	65	8.17	3.59	112	69.9	40.1	12.8	138.7	169.27	13.22	712.74	3.95	0.8	30.79	1052	10.9	2	1	2	1	1
501847	1	82	4	20130411	0	2.7	1	2	2	1	1	1	1	17.5781	65	110	28	7.62	3.55	114	62.3	37.8	16	140.7	129.79	12.06	758.08	3.32	2.01	318.19	22956	45.5	2	1	2	2	2
502698	1	83	2	20130325	0	3.2	2	2	2	1	1	1	3	25.3515	58	120	66	6.96	4.8	147	66.5	41.1	13.6	138.9	80.86	5.27	313.66	2.79	1.04	24.504	211	1.88	1	1	1	1	1
504887	1	21	4	20110109	0	29.7	1	1	1	2	1	1	1	18.8092	74	90	43	6.32	6.13	174	75.6	44.3	46.7	139.9	93.23	11.38	738.86	4.75	0.66	59.43	1462.6	8.94	2	2	2	2	2
505991	1	73	3	20100323	1	11.3	1	2	1	1	2	1	2	16.9486	76	117	60	7.57	4.09	130	78.2	34.6	24	136.2	61.4	5.03	146.3	3.4	1.05	76.094	1492.8	14.1	2	1	1	2	2
506412	1	80	2	20101105	0	31.9	2	1	1	1	1	1	2	32.3232	29	180	63	5.99	3.65	112	60.6	38.4	9.30	132	144.13	23.24	463.03	3.95	0.75	42.09	729.2	4.92	1	1	1	1	1
507101	2	56	2	20110622	0	24.3	1	1	1	1	2	1	1	24.974	70	133	65	4.75	4.35	135	83.1	43.6	11.9	140	76.8	6.06	378.5	3.78	0.7	17.063	1145	3.06	2	1	1	1	2
512624	1	74	3	20130128	0	5.1	2	2	1	1	2	1	1	24.6181	98	130	62	5.89	3.71	117	62.8	43.6	23.7	143.2	113.19	8.99	552.32	2.51	0.87	81.195	6036.3	7.94	2	2	2	1	1
521676	1	48	2	20120521	0	13.3	2	2	1	2	1	1	2	22.7583	81	108	29	6.67	5.27	178	63.4	41.4	26.9	140.7	64.96	5.75	311.37	5.17	1.09	19.724	1267.3	1.32	2	2	2	2	2
522304	1	56	2	20110822	1	9	1	1	1	2	1	1	2	26.7036	65	98	51	4.76	4.57	137	72.4	45.5	23.2	140.6	118.39	9.28	512.7	4.2	1.26	15.671	802.2	1.07	2	2	2	2	2
522451	1	18	4	20120609	1	4	1	1	1	2	1	1	1	17.9592	78	120	45	7	5.19	171	79.5	47.7	96.8	136.7	71.35	5.88	612.13	3.91	0.67	106.77	3814	9.32	2	1	1	2	1
523309	1	58	4	20110930	1	12	2	1	1	2	1	1	1	26.4721	85	128	33	9.05	4.69	146	62.7	33.4	28.2	136	105	11.9	637.6	3.5	1.07	38.18	5367.6	1	2	2	2	2	1
526354	2	68	4	20100820	0	34.3	2	2	2	1	1	1	1	22.3214	60	143	55	4.68	4.54	143	78.5	43.1	21	145	55.80	9.7	531.90	4.82	1.23	36.567	426.9	3.10	2	2	2	1	2
533557	1	84	3	20110217	1	20	2	2	1	1	1	1	3	23.6614	68	147	50	4.81	3.15	97	62.0	35.0	7.40	137.50	178.98	22.05	548.71	3.40	0.76	21.647	260	1.82	2	1	2	1	2
536797	1	54	3	20090604	1	1.6	2	1	1	2	1	1	1	25.5661	45	104	37	9.65	4.7	138	70	42	44.9	138	141	10.7	708.2	4.09	0.85	56.093	1071	9.38	2	2	2	1	2
537218	1	78	2	20100128	0	41.1	1	1	2	1	1	1	2	19.0311	68	118	47	5.63	3.87	113	57.2	36.2	17.3	142	85.3	2.7	238.4	4.5	1.35	21.961	680.87	68.9	1	2	1	1	1
539734	2	83	4	20110111	0	29.7	2	2	2	1	1	1	1	22.3081	67	140	59	6.8	3.63	104	49.1	29.5	11.1	146.1	68.53	1.91	175.53	3.43	0.83	106.55	1329.4	7.48	1	1	1	1	1
540382	2	77	4	20120113	1	0.1	2	1	2	1	2	1	1	22.8624	99	110	60	9.92	2.76	83	64.2	31.7	49.8	136	308.2	43.3	729.3	2.42	0.3	192.76	6414.5	57.8	2	1	2	2	1
540708	1	75	3	20100414	0	38.6	2	2	2	1	1	1	2	24.7676	70	130	60	7.93	4.25	143	82.1	51.7	19.5	136.4	69.5	5.03	259	5.69	0.86	32.833	32.6	10.7	2	2	2	1	1
541488	1	75	2	20121101	0	8	1	1	1	1	1	2	1	19.1953	88	90	57	3.99	4.42	139	58.9	36.5	20.7	142.6	93.73	7.1	453.58	3.77	1.52	44.71	2918	1.05	2	1	2	1	1
541488	1	75	2	20121218	0	6.4	1	1	1	1	1	2	1	18.2066	74	115	64	4.06	4.15	135	54.1	33.7	19.5	139.5	81.19	7.03	404.83	3.25	1.22	41.829	1386	21.1	2	1	1	2	1
548016	2	75	3	20121210	0	6.7	2	2	1	2	1	1	1	26.5625	47	113	60	10.35	3.53	113	63	32.4	10.5	140.6	142.74	17.02	651.43	4.74	0.69	57.348	5755.5	21.9	2	1	1	2	1
548523	2	42	4	20130111	0	5.7	1	1	1	1	2	1	1	28.9062	90	115	75	7.67	3.8	77	50.2	22.4	12.3	130.4	32.55	5.14	217.73	3.64	0.61	51.545	332	2.29	2	1	1	2	2
549395	2	85	4	20120207	0	16.8	2	1	2	1	1	1	3	20.5457	130	160	46	6.35	2.97	91	71.2	31.4	6.9	145	180.2	13.5	626.2	4.66	0.75	122.88	1602	138	2	1	2	2	1
549882	2	75	2	20090605	1	22	1	1	2	1	1	1	1	18.5529	60	100	30	5.86	2.61	81	51	29	13.5	139	132	15.6	448.3	4.37	1.11	40.057	4508.45	8.32	2	2	2	2	2
550006	2	67	4	20121211	0	6.7	2	2	1	1	2	1	1	33.9125	70	140	60	8.48	3.91	125	79.5	42.2	12.4	139	99.6	5.1	456.85	3.44	0.82	30.688	382	6.15	1	2	1	2	2
550078	1	69	3	20091028	1	30	1	2	2	1	1	1	3	21.5139	68	104	35	8.05	5.04	143	84.1	46.5	23.7	133	118.2	11.8	535.1	3.9	0.89	36.952	632.1	2.95	2	2	2	2	1
552945	2	68	3	20130117	0	5.5	1	2	1	2	1	1	1	24.539	64	121	18	9.45	4.59	137	71	39.8	17.6	134.1	87.18	6.81	397.64	2.17	5.33	32.976	6083	19.8	2	2	1	2	1
553306	1	73	4	20101209	1	6	2	1	2	1	2	1	3	19.708	55	85	25	5.05	4.51	140	69.9	36.3	27.6	133.6	83.51	10.67	321.57	3.59	1.02	50.954	2426.2	48.3	2	2	2	2	1
555182	1	49	3	20121224	0	6.2	1	1	2	1	1	1	2	30.8651	73	99	40	7.81	4.45	141	70.9	47.7	26.3	140.2	85.78	4.95	454.04	3.86	0.68	20.773	188	3.55	2	2	2	2	2
556478	2	62	2	20100517	0	37.5	2	1	2	1	1	1	2	34.8502	60	130	67	5.86	4.05	116	69.7	43.7	21.30	137	71.6	5.7	366.9	5.86	1.08	34.579	714.5	3.44	1	2	2	1	1
558863	1	70	2	20110708	0	23.8	2	2	2	1	1	1	3	28.0899	58	124	38	6.23	3.98	126	61.4	39.4	12.6	139.1	117.67	7.94	512.99	3.77	0.99	33.861	1793.7	1.97	1	2	1	2	1
559900	1	42	3	20120502	0	13.9	1	1	1	2	1	1	3	28.7347	77	116	22	9.21	5.87	170	66.4	38.9	16	134.3	71.93	6.56	468.16	5.77	0.88	40.713	1945.5	11.2	2	2	2	2	2
564934	1	45	4	20091030	1	8	2	2	2	1	1	1	3	28.7105	76	111	38	9.71	5.26	136	73.8	35.1	27.9	138.1	116.2	11.08	565.7	3.39	0.61	70.636	5977.3	46.5	2	2	2	2	2
565670	1	61	4	20130129	0	5.1	2	2	2	1	1	1	3	24.9135	106	127	30	9.77	4.46	128	66	36.4	20.5	139.9	118	10.94	702.44	3.1	0.57	48.346	7732	77.3	2	1	2	2	2
568636	2	47	4	20090319	1	29	1	1	1	2	1	1	1	26.2976	94	110	30	5.67	3.79	118	65	37	39.4	141	76	6.6	394.7	3.64	0.74	28.273	4836.57	7.48	2	2	2	2	2
569506	1	75	3	20100831	0	34	2	2	1	1	2	1	1	31.5334	78	147	65	7.22	4.79	151	78.4	45.7	13.3	139.3	105.65	8.11	415.48	5.49	0.86	27.3	1965.6	5.53	2	1	2	2	1
569932	1	62	3	20121107	0	6.7	2	2	2	1	1	1	1	25.2595	51	101	33	10.47	3.64	100	64.5	34.7	10.9	142.4	78.59	9.81	437.58	5.67	0.97	63.756	1129	47.5	2	1	2	2	1
576360	1	64	3	20120516	0	13.5	2	1	2	1	1	1	2	25.2595	74	100	31	6.41	4.88	158	75	44.5	35.1	142.1	105.61	6.05	478.95	5.11	0.95	28.359	658.8	3.99	1	2	2	2	1
579706	1	47	4	20090903	1	11	1	1	1	2	1	1	2	29.0533	60	101	25	5.81	5.33	159	74.2	45.2	97.1	136	70	7.8	576.5	3.29	0.82	59.237	3195	3.3	2	2	2	2	2
580476	1	19	4	20101110	0	31.7	1	1	1	1	2	1	1	15.9875	74	104	56	15.86	3.48	101	76.9	40.6	7.20	137.80	109.31	12.27	581.55	3.60	0.67	55.17	2224.1	25.6	2	1	2	2	2
581653	1	68	3	20110706	0	23.8	1	1	1	1	2	1	3	15.9561	86	78	45	5.12	4.13	106	62.5	35.6	27.4	142.7	81.94	12.37	564.68	4.16	0.87	65.081	6000	10.2	1	2	2	2	1
583164	1	50	3	20100106	1	0.5	1	1	1	2	1	1	3	20.0692	107	97	12	4.36	5.54	151	68.8	36.1	76.9	139	87.1	9.7	398.4	3.63	1.11	43.678	1040	3.61	2	2	2	2	2
585722	2	62	4	20100504	1	0.7	1	1	1	1	1	2	1	15.8222	75	112	52	4.1	5.2	141	71.2	38.1	68.6	138	47.8	4	246	5.07	1.26	197.7	5988.1	14.5	2	1	1	2	1
585890	1	62	4	20090624	1	1.3	1	1	1	2	1	1	3	16.9753	103	93	33	4.34	3.36	107	80	35	32.2	133.3	177	16.51	770.9	3.48	1.02	100.84	8671.16	5.49	2	2	2	2	2
586384	1	64	3	20110120	1	13	1	2	1	2	1	1	1	27.3437	99	132	31	10.84	5.83	172	37.2	18.2	9.30	135.10	257.94	24.57	523.50	9.47	1.44	138.34	6421.1	76.8	2	1	2	2	2
589253	1	75	3	20100914	1	2	2	2	2	1	1	1	1	18.4672	90	97	45	6.95	2.51	73	59.2	37.2	19.5	132	245.28	15.7	499.08	2.57	0.76	195.62	6901.4	142	1	1	2	2	1
594317	1	71	2	20100930	0	33	2	2	2	1	1	1	1	30.7394	70	123	59	6.42	3.45	110	73.8	43.3	7.8	137.8	165.42	10.34	832.92	4.90	0.56	25.566	1046.5	24.6	1	1	2	1	1
595365	1	23	3	20101220	0	30.3	1	1	1	2	1	1	3	21.6296	120	114	26	8.04	5.01	158	64.8	42.3	16.3	139.8	89.31	6.35	366.54	3.12	0.8	79.666	4716.8	3.98	2	2	2	2	2
595365	1	23	3	20120307	0	15.8	1	1	1	2	1	1	3	20.1995	87	82	18	13.86	5.01	153	66.6	43.1	36.3	139.9	89.55	11.07	769.83	3.49	0.79	66.95	3983	59.2	2	2	2	2	2
595902	1	41	3	20120301	1	16	2	1	1	2	1	1	1	21.4346	82	114	25	8.04	4.71	136	74.7	48.3	9.2	137.5	85.38	8.38	425.45	4.15	1.22	21.863	442	2.24	2	1	2	2	2
596037	1	72	3	20121113	0	7.6	2	1	2	1	1	1	2	23.4509	88	105	28	11.55	4.96	152	71.4	43.1	27.8	147.1	170.08	22.57	677.95	4.48	1.51	50.155	2416	32.8	2	1	1	1	1
596107	1	75	4	20111008	1	1	2	2	2	1	1	1	3	30.2992	64	91	43	11.17	3.7	115	63.3	32.5	46.3	131.9	71.74	5.48	241.62	3.45	0.49	65.717	4825.5	181	2	2	1	2	1
596617	1	66	3	20111009	0	20.7	1	1	2	1	1	1	2	23.1084	55	117	30	7.97	5.83	133	58.9	31.6	48	134.1	130.12	17.66	1063.71	5.04	0.55	139.32	2637	17.6	2	1	2	2	1
597869	1	44	4	20121025	1	3	1	1	1	2	1	1	3	17.3061	82	87	21	6.57	4.84	152	59.7	40.4	44.4	139.1	73.53	6.53	637.9	5.03	1.2	31.75	1964	2.77	2	1	2	2	2
597869	1	44	4	20120910	1	3	2	1	1	2	1	1	1	17.5167	91	84	18	8.60	5.12	164	61	40.70	65.60	141.40	69.84	7.90	541.10	4.45	1.15	37.435	1186	15.6	2	1	2	2	2
598045	1	60	3	20120524	1	13.2	1	1	2	1	1	1	3	25.3444	63	107	31	11.62	4.65	146	68	34.5	19.9	134.5	71.85	5.58	251.9	3.2	1.07	20.502	1166	21.3	1	2	2	2	2
601172	1	60	2	20130416	0	2.5	1	1	2	1	1	1	3	20.1956	66	115	45	4.49	3.8	144	68.3	43.5	13.2	140.7	103.22	6.65	445.01	4.63	1.06	42.692	759.8	3.02	2	1	2	2	1
607237	1	73	3	20100408	1	1	2	2	2	1	1	1	2	26.3465	72	125	52	8.42	3.80	108.00	80.2	39.8	18.70	139	226	20	622	4.97	0.90	56.668	4641.8	45.10	1	1	2	1	1
607413	2	50	4	20091126	0	43.2	1	1	1	1	2	1	1	16.6335	72	103	30	5.25	3.44	99	83	36	48.7	135	106.8	13	578.8	3.25	0.92	64.541	3181	5.4	2	1	2	2	2
607959	1	52	2	20090817	0	46.5	2	1	1	2	1	1	2	30.9689	66	120	40	6.84	3.24	100	58	33	6.8	142	83	6.1	312	3.39	0.62	12.149	265.8	49.2	2	2	2	2	1
608674	2	37	3	20101231	1	2	1	1	1	2	1	1	1	17.6309	94	90	28	7.77	4.28	141	65.9	39.5	43.4	135.6	56	7.57	516.84	3.65	1.12	42.562	6039	1.31	2	1	2	2	2
610337	1	20	3	20130104	0	5.9	1	1	1	2	1	1	1	29.0466	110	95	23	11.39	4.61	139	58.4	35.9	23.3	143.4	76.92	3.84	603.61	3.62	0.95	33.224	2419.7	3.2	2	1	1	2	2
610337	1	20	3	20120716	0	11.5	1	1	1	2	1	1	1	30.6689	110	90	19	11.4	4.62	136	62.4	41.7	10.10	143.30	71.46	2.90	670.58	5.13	0.97	45.809	643	3.2	2	1	2	2	2
610337	1	20	3	20120604	0	12.9	1	1	1	2	1	1	1	30.3233	110	95	27	11.39	4.61	139	58.4	35.9	23.3	143.4	76.92	3.84	603.61	3.62	0.95	41.868	2419.7	3.2	2	1	2	2	2
614832	1	79	3	20100311	1	26.3	1	1	2	1	1	1	2	26.8136	76	132	40	6.11	4.06	129	72.4	43.9	12.9	138.00	109.60	7.00	387.00	4.56	1.23	16.64	409	3.01	1	2	2	2	2
616177	1	44	4	20111219	0	18.3	2	1	1	2	1	1	3	24.0569	89	158	30	5.39	5.12	150	54.7	32.5	61.9	140.1	74.19	7.14	501.3	3.03	0.46	48.128	4353.8	8.7	2	2	2	2	2
616773	1	58	3	20120302	0	16	1	1	2	1	2	1	3	30.0408	68	140	66	3.97	4.25	131	61.2	39.7	15.4	141.1	83.34	6.02	435.5	2.83	0.63	22.032	815	14.9	1	2	2	1	1
617501	1	48	3	20120523	0	13.2	2	1	2	1	1	1	3	30.4878	85	133	20	5.93	5.36	159	64	39.3	63.4	142	109.01	9.04	628.13	3.61	0.64	64.143	2423	5.7	2	2	2	2	2
617792	1	80	2	20101217	0	30.4	2	1	2	1	1	1	1	26.9896	65	177	75	6.00	4.21	141	68.1	38.6	15.60	137.80	106.72	7.83	440.52	2.84	0.92	92.186	537.2	3.53	1	2	2	1	1
617866	1	26	4	20120220	1	1.5	1	1	1	2	1	1	1	25		102	24	19.49	5.17	148	56.1	37.2	137.8	135.7	78.43	6.63	735.33	2.64	0.59	115.93	2964.2	87.9	2	1	2	2	2
622097	1	56	4	20130304	0	3.9	1	2	1	1	2	1	3	49.5868	83	108	30	9.16	4.67	98	61.6	32.7	18	132.1	89.85	15.08	596.28	4.18	1.08	138.25	5006	54.6	2	1	1	2	2
622684	2	75	4	20120503	0	13.9	2	1	1	2	1	1	1	28.8415	66	153	26	3.45	4.46	129	60	35.3	43	139.6	120.54	5.83	503.28	2.92	0.46	64.677	10501	8.51	1	2	2	2	2
623112	1	56	2	20130107	0	5.8	1	2	2	1	1	1	2	23.03	59	122	50	6.07	4.63	150	73	47.2	17.9	140.9	77.74	5.58	327.09	5.64	3.3	50.543	97.7	1.73	1	2	2	1	1
623196	1	68	3	20101111	0	31.7	1	2	2	1	1	1	2	24.7252	58	120	68	4.73	4.50	130	59.6	39.0	14.70	138.50	91.90	4.63	303.82	3.09	0.92	43.426	1069.0	3.65	1	1	2	1	1
624265	1	68	2	20100304	0	39.9	2	1	2	1	1	1	1	25.9516	56	143	65	8.29	4.22	133	81.0	44.8	16.20	142.00	103.40	6.90	490.30	5.81	0.84	47.705	1130.0	6.25	1	2	1	1	1
624430	1	35	4	20130225	0	4.2	1	1	1	1	1	2	1	20.1771	63	86	15	6.47	5.28	159	73.4	43.5	57.1	140.8	78.41	8.83	402.56	3.98	1.06	44.556	1239	12.1	2	1	1	2	2
626042	1	53	2	20121024	0	6.9	1	1	1	2	1	1	1	17.1029	52	92	35	8.27	4.05	134	60.6	35.5	49.5	139.7	84.97	8.57	497.88	4.64	0.96	44.215	4366	21.1	2	1	2	2	1
627171	2	80	3	20110216	0	28.5	2	1	2	1	2	1	1	29.1363	64	120	66	5.79	3.45	106	68.3	39.8	21.1	131.50	104.75	5.36	471.62	3.60	1.68	31.317	524	12.20	1	1	2	2	1
627814	1	60	4	20090923	1	0.4	1	1	1	2	1	1	1	23.4236	61	110	32	6.17	5.12	150	65	35	135.1	142	107	7.5	469	3	0.57	106.81	5899	9.25	2	1	2	2	1
629213	1	69	3	20090803	0	46.9	1	2	2	1	1	1	3	23.3887	72	106	32	9.58	4.38	128	80.5	40	7.1	133.4	211.6	17.62	476.7	5.79	0.95	37.658	1283.6	12.5	2	2	2	2	2
629451	1	54	4	20090914	1	3.9	2	2	1	2	1	1	3	23.1206	66	95	40	10.11	5.17	155	67	45	35.1	143	92	9.4	363.1	3.91	0.73	29.276	751	1.4	2	2	2	2	2
630060	1	49	2	20111008	0	20.7	1	1	1	2	1	1	3	25.8264	79	110	27	17.76	5.64	168	68.3	39.9	29.6	137.1	88.42	5.46	315.35	3.85	0.71	19.419	442	46.8	1	2	2	2	1
630710	1	48	3	20111206	0	18.8	2	1	2	1	1	1	3	34.8657	100	125	54	6.99	5.28	158	73.7	42.2	19.5	138	121.8	9.3	524.7	3.8	0.58	39.115	363	1.67	2	2	2	2	1
630964	1	51	3	20110429	1	3	1	1	2	1	1	1	3	23.8751	84	106	30	8.45	4.18	133	55.9	36.7	19.3	139.6	98	7.05	527.59	2.9	0.55	48.756	357	3.13	1	2	2	2	2
632386	1	47	4	20120409	0	14.7	1	1	1	2	1	1	3	17.8955	78	79	21	5.9	3.46	120	64.1	41.1	40.9	137	90.56	9.04	867.79	3.51	0.77	59.094	8906	9.18	2	1	1	2	2
634633	1	68	4	20110919	1	0.7	2	1	2	1	1	1	2	23.939	115	108	55	15.69	3.89	119	58.1	34.7	24.2	146.3	128	19.68	604.28	3.69	0.75	141.46	2795	78.7	2	1	1	1	1
635991	1	79	2	20100915	0	33.5	2	1	2	1	1	1	2	29.4118	62	127	57	5.66	3.88	121	57.8	37.4	13.4	141.60	123.16	7.60	463.62	3.93	0.92	20.382	701.7	12.2	1	2	1	2	1
641123	1	73	4	20090318	1	6	2	2	2	1	1	1	1	24.2215	72	127	48	8.45	3.95	126	52	28	12	133	369	15.2	416.4	5.82	0.7	20.867	2375.79	3.59	2	1	2	1	2
642762	1	65	3	20121025	0	8.2	1	1	2	1	1	1	1	20.2812	60	110	26	5.46	3.89	115	62.8	38.5	102.2	137	87.61	9.71	473.72	3.94	1.12	49.249	3213.9	3.58	2	1	2	1	1
642815	1	61	2	20090325	0	51.8	2	1	2	1	1	1	3	25.0995	67	150	40	10.36	4.37	134	66	41	24.1	139	99	4.4	330	4.11	1.21	46.099	306	4.4	1	2	2	2	1
644769	1	44	4	20111220	1	2.4	1	1	1	2	1	1	2	25.8806	85	116	23	13.94	4.33	136	45.4	27.1	21	140.4	52.95	5.65	298.97	4.36	1.03	32.09	1016	2.11	1	1	1	1	1
649798	2	54	2	20090611	0	48.7	1	1	1	2	1	1	1	27.2443	56	121	40	8.32	4.27	126	69	45	20	134	53	5	287	6.4	1.31	25.303	658.3	1.3	2	2	2	2	1
650176	2	55	3	20091103	1	2	1	2	1	2	1	1	1	21.6311	62	102	17	6.04	4.63	131	80	49.4	31.3	141	79.7	7.6	482.3	3.29	0.85	44.13	2018	2.65	2	2	2	2	2
650245	1	58	4	20090330	1	2	2	2	2	1	1	1	3	19.3772	78	114	26	10.89	5.1	129	59	35	32	135	90	10.3	492.4	4.38	1.15	49.334	2057	1.39	2	1	2	2	2
652728	2	73	2	20100911	0	33.6	2	2	2	1	1	1	1	33.3333	75	125	60	10.50	3.50	110	70.6	41.6	11.00	144.10	114.88	8.86	291.47	4.08	1.10	41.984	1760.1	11	1	2	2	1	1
654257	1	63	4	20111216	1	10	2	1	1	2	1	1	3	23.3556	74	114	30	6.92	4.97	150	64.4	41.2	45.4	142.9	69.81	7.86	323.89	4.02	1.48	43.931	6364.2	4.63	2	1	2	2	1
655692	1	46	4	20090605	1	1.6	1	1	1	2	1	1	3	23.5102	69	100	22	9.04	5.95	181	66	33	63.4	135.8	132	8.5	565.2	5.25	0.69	117.25	463.6	18.7	2	1	2	2	2
655861	1	65	3	20120618	0	12.4	1	1	1	1	2	1	1	23.8754	88	120	63	5.85	4.41	146	57	32.1	30.3	134	88.5	4.9	165.6	3.13	0.67	372.4	718	28.6	1	1	2	1	2
657071	1	79	4	20121123	1	0.2	1	1	2	1	1	1	3	24.1415	84	120	64	4.91	3.46	99	66.4	34.7	11.8	145.5	128.1	15.49	681.93	2.81	1.34	75.327	11284	7.37	1	1	1	1	1
657092	1	53	2	20120229	0	16.1	2	1	1	2	1	1	2	29.0123	66	118	40	7.04	4.84	158	75.5	47.5	20.2	140.9	68.23	6.78	376.26	4.36	1.45	16.179	442	2	2	2	2	2	2
657548	1	61	4	20100902	0	34	1	1	1	2	1	1	2	20.4783	70	85	40	6.46	4.91	148	38.6	25.1	17.5	131.6	62.88	4.71	246.7	4.21	0.97	40.998	2136.5	2.08	2	2	1	2	2
657803	1	69	3	20120514	0	13.6	1	2	2	2	1	1	3	25.0593	65	110	30	6.4	4.41	149	68.8	38.9	26.3	137.3	120.77	8.35	669.04	3.28	0.81	34.193	4921	1	2	2	2	2	1
657913	1	62	2	20110111	0	29.7	1	1	2	1	1	1	2	25.4694	69	105	65	4.35	4.13	126	73.8	43.4	15.4	138.1	101.47	4.63	364.54	3.33	0.82	100.4	547.2	8.14	1	1	2	2	1
658030	1	58	4	20090519	1	9.9	1	2	1	2	1	1	1	23.3067	96	89	26	6.8	5.34	168	75	40	24.2	140	87	5.6	533.3	5.69	0.73	34.073	1656	5.84	2	1	2	2	2
658036	1	55	2	20110225	0	28.2	1	1	2	1	1	1	3	27.7551	65	114	55	5.92	4.28	135	61.9	39.1	16.80	141.40	73.82	3.93	284.89	3.63	0.90	36.351	491.1	1.26	1	1	2	1	1
658131	1	66	3	20111012	1	1.1	2	2	2	1	1	1	2	24.4898	71	122	32	6.84	4.38	125	55.9	37.6	16.3	137.6	92.59	10.14	302.25	3.67	0.75	32.665	3286.3	9.25	2	2	2	2	1
659423	2	70	3	20120209	0	7.3	2	1	1	2	1	1	1	23.7109	68	102	21	3.92	4.49	126	68.9	40.5	23.6	139	109.07	10.29	489.14	4.08	0.79	78.513	2777	2.46	2	1	1	1	1
659909	1	55	3	20120315	0	15.5	1	1	1	2	1	1	2	18.424	102	115	30	7.58	4.4	134	56.3	32.5	19.6	141.1	81.75	9.47	410.28	4.46	1.3	39.949	2995.6	13.3	2	2	2	2	2
660018	1	78	4	20090330	0	51.1	2	1	2	1	1	1	3	23.8281	122	145	32	7.16	5.51	157	82	51	30.1	135	197	16.4	586.9	6.74	1.44	72.808	416.22	12.2	2	2	1	2	2
660528	1	79	3	20101210	1	3.7	2	1	1	1	2	1	1	17.2635	76	136	65	10.9	4.66	142	65.8	30.7	31.8	137.6	124	13.5	228.07	4.31	0.92	111.68	2774.4	48.2	1	1	1	1	1
660534	2	58	2	20101026	0	32.1	1	1	1	1	1	2	1	22.0386	73	118	65	7.79	4.25	122	74.1	42.1	8.80	135.90	82.22	3.81	266.28	5.34	1.24	17.31	975.9	2.93	2	2	1	1	2
660657	2	79	2	20120612	0	12.6	1	1	2	1	1	1	3	27.0552	70	120	45	7.77	4.55	134	65.3	40.5	15	141.6	90.04	6.26	562.71	3.52	0.93	33.317	648	6.61	1	1	2	2	1
660994	1	36	3	20110726	0	23.2	2	1	1	2	1	1	2	29.0612	89	132	20	6.44	5.47	165	67.2	40.1	70	140.4	103.3	8.34	500.84	4.6	0.73	73.93	4232	35.9	2	1	2	2	2
662218	1	58	4	20101231	1	25	2	1	1	2	1	1	3	20.0155	94	97	60	4.94	3.55	124	61.1	33.0	49.60	138.30	104.79	13.09	701.02	3.04	0.89	32.15	6958.2	4.18	2	1	2	2	2
663116	1	21	3	20090330	1	27.9	1	1	1	1	1	2	1	19.3792	95	104	55	6.66	4.11	102	68	32	153.9	130	79	5.2	296.4	3.25	1.01	71.171	274	14	2	1	2	2	2
663116	1	21	3	20090531	0	49	1	1	1	1	1	2	1	20.4783	78	90	55	3.84	4.31	103	75.6	30.2	169.1	135.5	85.5	8.42	631.6	3.12	0.7	77.139	3024.2	5.48	2	1	2	2	2
663404	1	77	3	20120613	0	12.6	1	1	1	1	2	1	1	16.358	60	89	45	3.42	3.86	126	63.8	36.8	31.7	141.9	90.04	6.84	333.5	4.25	1.41	31.839	3312	1.78	2	1	1	2	2
665158	1	68	4	20121122	0	5.6	1	1	2	1	1	1	3	25.0292	86	129	28	7.79	5.2	151	64.3	40.7	27	139.2	138.04	18.48	729.64	3.07	0.68	74.655	10647	5.11	2	1	2	2	2
665158	1	68	4	20121228	0	6.1	1	2	2	1	1	1	2	22.5827	86	129	30	13.34	5.02	144	72.9	39.4	14	131.8	198.58	39.88	679.73	5.29	0.7	69.069	11519	26.1	2	1	2	1	2
665600	1	40	3	20100816	1	0.3	1	1	1	2	1	1	1	22.8571	87	90	40	10.21	5.36	138	52.2	32.1	30.7	138.4	78.9	6.1	418	4.2	0.83	55.619	2239.8	7.5	2	2	2	2	2
667117	1	60	3	20110728	0	23.1	1	1	1	2	1	1	1	17.7557	80	98	31	6.43	4.89	161	63.1	40.9	40.8	139.7	99.2	6.8	423.4	4.32	0.95	38.187	2439.4	1.92	2	1	2	2	2
668629	1	57	3	20090325	0	51.2	1	1	1	2	1	1	2	23.3234	58	125	28	5.08	4.17	142	67	43	18.1	138	75	7.7	163.3	5.03	1.1	24.162	565.4	1.93	2	2	2	2	2
668800	1	63	2	20121121	0	7.3	2	1	2	1	1	1	3	31.0735	84	120	42	5.76	4.34	112	67.3	38.3	23.4	139.9	113.06	9.66	486.06	2.2	0.7	29.974	5298	1	2	2	2	1	1
669513	1	58	2	20130326	0	3.2	2	1	1	1	1	1	2	30.7958	70	130	61	7.52	4.09	125	57.3	37.6	12.8	142	81.16	7.06	486.58	3.77	0.98	38.288	612	1.71	1	1	2	2	1
671476	1	63	3	20120329	1	6	2	2	2	1	1	1	2	22.46	85	100	21	8.3	4.07	136	74.4	39.1	71.2	139	125.26	11.87	701.51	3.47	1.05	48.08	6047	4.09	1	1	2	2	2
671652	1	80	4	20090406	0	41.3	1	1	2	1	1	1	1	23.1481	100	96	25	14.72	3.52	110	70.3	35.7	8.7	136.4	164.7	9.49	360.2	5.98	0.98	34.858	1021.1	121	2	1	2	2	1
674976	1	58	3	20120716	0	11.5	1	1	2	1	1	1	3	24.5089	77	112	32	7.3	4.52	147	82.3	49.7	21.2	142	108.34	9.1	558.48	4.15	1.11	33.513	143	4.39	2	2	2	2	2
678386	1	64	3	20121121	1	1	1	1	1	2	1	1	3	23.4586	54	82	36	3.85	4.63	141	58.4	33.3	27	141.9	79.56	4.9	313.27	2.24	0.98	31.335	4033	7.5	2	1	2	2	2
680355	1	64	3	20090421	0	50.3	1	1	2	1	1	1	1	21.048	77	108	35	7.67	4.38	135	72	41	14.6	139	99	7.1	460.7	5.4	1.31	13.088	754.56	2.88	2	2	2	2	2
681611	1	47	3	20130228	0	4.1	1	1	1	2	1	1	3	29.7143	78	83	28	8.4	4.35	144	59.8	35.2	86.7	129.2	86.75	12.44	336.87	2.4	0.42	120.73	2121	11.6	2	2	2	2	2
682092	2	28	3	20090313	0	52.6	1	1	1	2	1	1	1	38.2812	95	120	40	6.94	5.59	138	71	42	27.9	140	55	4.1	346.3	4.83	0.66	32.58	965.05	5.26	2	2	2	2	2
682719	1	55	3	20090318	0	51.4	1	1	1	2	1	1	3	23.0112	109	110	28	7.39	4.89	145	66	47	22.6	138	102	10	405.7	4.37	0.84	44.814	1780	5.66	2	2	2	2	2
682937	1	68	2	20090324	1	16	2	1	2	1	1	1	2	23.9188	64	160	46	6.6	4.45	137	66	32	10	140	79	10	451.4	3.97	0.94	44.521	5351.15	4.48	1	2	2	2	1
682989	1	42	3	20090324	1	10	1	2	2	1	1	1	3	27.8132	93	130	33	6.74	4.95	137	62	36	26.3	137	126	11.7	332.5	1.86	0.7	50.302	2795	3.25	2	2	2	2	1
683114	1	57	3	20090322	1	0.3	1	1	2	1	1	1	2	24.5089	87	85	18	6.38	3.96	122	62	40	27.1	135	81	5.3	399.9	4.01	0.84	34.635	3002.35	5.44	2	1	2	2	2
683144	1	54	2	20090319	0	52.4	2	1	2	1	1	1	2	33.126	85	138	46	11.43	4.9	147	69	40	21.4	134	77	4.5	387.5	6.25	1.05	53.429	461	5.7	2	2	2	1	1
683198	2	59	3	20090327	1	1	2	1	1	1	2	1	1	18.9036	75	140	47	3.62	4.37	132	52	31	13.3	141	65	6	351.9	5.11	1.11	52.789	851	1	2	2	2	2	2
683908	1	43	2	20090330	0	51.3	1	1	2	1	1	1	2	22.3214	77	98	39	7.2	4.12	128	67	37	7.7	136	149	15.3	467.5	4.41	1.39	36.073	918.89	30.5	1	1	2	2	2
683989	1	75	3	20090402	0	51	2	1	1	2	1	1	1	27.3588	95	168	40	7.93	5.07	147	69	36	12.4	141	123	12.5	474	6.7	1.26	27.704	237.4	5.37	2	2	2	2	2
684272	1	24	3	20090409	0	50.7	1	2	1	2	1	1	1	33.9506	92	100	30	9.86	5.26	160	85	52	29.3	140	104	8	934.2	8.86	1.17	46.866	1508	16.6	2	2	2	2	2
684351	1	52	4	20090326	0	51.8	1	1	2	1	1	1	3	21.9525	104	97	57	9.53	5.04	132	66	39	20.7	137	88	4.8	377.6	7.34	1	64.184	1625.41	5.44	2	1	2	2	1
684915	1	75	4	20090409	0	50	1	1	1	2	1	1	1	22.0932	90	110	30	6.84	4.76	145	69	32	56.3	136	88	10.3	416.8	3.66	0.86	88.181	8511.16	14.8	2	2	2	2	2
685111	2	41	3	20090409	0	50.6	2	1	1	1	1	2	1	22.4813	113	190	55	7.09	6.51	158	62	32	19.8	142	103	6.9	540.1	3.84	1.1	85.124	4658.96	2.26	2	2	1	2	2
685122	1	67	2	20090409	1	0.4	2	1	2	1	1	1	3	23.4375	112	98	40	14.88	4.16	124	63	27	31.2	135	86	10	310.7	3.32	0.7	118.56	6439	215	1	1	2	2	1
685685	2	85	3	20090414	1	37	2	1	1	1	2	1	1	19.8177	92	118	25	5.77	3.61	121	67	36	22.1	140	82	7.7	376.3	4.45	0.99	33.476	11258.1	1.91	2	2	2	2	2
686048	1	37	3	20090420	0	50.3	1	1	1	2	1	1	1	20.7612	90	119	28	6.77	5.03	152	73	43	23.8	137	94	3.8	435.9	4.43	1.23	27.754	700	1	2	2	2	2	2
686266	1	58	3	20090421	1	14	1	1	1	2	1	1	2	25.5922	106	107	17	6.74	4.72	148	62	37	59.3	137	107	8.3	323.1	3.4	0.7	36.136	1432.8	8.5	2	2	2	2	2
686304	1	24	4	20090423	0	50.3	1	1	1	2	1	1	2	30.8463	118	87	20	9.02	4.86	151	65	36	33.5	141	81	4.9	495	4.73	0.76	41.915	3494.91	7.46	2	2	2	2	2
686607	2	49	3	20090423	0	50.3	1	1	1	2	2	1	1	24.0346	86	102	40	6.35	4.53	144	62	37.4	37.7	141.3	71.8	8.56	411.1	3.11	0.9	42.676	3742	4.77	2	2	2	2	2
687356	1	32	4	20090422	1	3	1	1	1	2	1	1	2	22.9819	94	92	25	8.97	3.76	128	55	29	165.3	133	71	7.2	481.9	3.36	0.7	182.44	9585	67.3	2	1	2	2	2
687447	1	59	3	20090429	0	50	2	2	2	1	1	1	1	25.9107	74	166	40	4.35	2.78	75	53	32	10.3	138	264	15	391.4	4.58	0.98	19.129	2489.46	2.38	2	2	2	2	2
687647	1	33	3	20090506	1	1.1	2	2	2	1	1	1	3	22.0932	103	98	55	6.92	4.06	105	72	35	9.5	136	52	3.3	424	5.16	0.73	17.706	460	68	2	2	2	1	1
687966	1	71	4	20090508	0	49.8	1	1	2	1	1	1	2	21.1463	64	123	37	7.49	4.23	139	56	36	19.9	140	116	5.2	434.7	4.57	0.89	34.431	1438	3.88	2	1	2	1	2
689587	1	18	3	20090531	1	0.9	1	1	1	2	1	1	1	21.3041	45	98	36	6.97	3.46	112	67	39	16.4	135	311	30.9	636	2.46	0.46	123.48	1980	74.5	2	2	1	2	1
690528	1	48	4	20090531	0	49	1	1	1	2	1	1	2	19.0311	174	98	29	12.04	4.53	145	67	37	31.1	138	93	8.5	482.9	4.04	1.11	84.853	7928.03	16.2	2	2	2	2	2
690581	1	61	3	20091207	1	32	2	2	2	1	1	1	2	23.9395	67	155	44	4.57	4.54	143	72.8	44.6	13.1	142	83.4	5.8	283.4	4.8	1.11	27.414	499	1	1	2	2	2	2
690681	1	71	3	20110825	0	22.2	1	2	2	1	1	1	2	26.2188	69	105	25	7.32	4.16	136	70.1	44.2	13.2	141.6	100.08	7.21	454.7	4.91	1.07	61.611	2967	1.03	2	2	2	2	1
691245	1	36	3	20090610	0	47.7	1	1	1	2	1	1	3	29.5848	101	123	29	17.89	5.44	154	71	44	39.5	137	96	6.9	224.1	6.27	1.25	38.087	1706	4.32	2	2	2	2	2
692013	1	28	4	20090618	0	47.4	1	1	1	2	1	1	2	30.7787	119	113	51	9.62	4.96	148	72	41	23.1	142	91	4.8	597.9	4.79	0.89	52.65	1978	5.46	2	2	2	2	2
692860	2	50	4	20090703	0	47.9	1	1	1	2	1	1	1	23.4375	75	105	29	6.35	5.57	163	74	35	19.4	134.8	60	11.95	525.2	4.96	0.96	29.261	2786.9	1.9	2	1	2	2	2
693173	2	56	2	20090706	0	47.8	1	1	1	1	2	1	1	19.5312	75	105	35	5.14	4.29	134	68	43	20.8	140	46	5.7	318.1	5.17	1.17	11.716	815.6	1	2	1	2	2	2
693237	1	36	3	20090707	0	47.8	2	1	2	1	1	1	3	23.3887	94	110	17	12.94	4.69	136	66	36	26	142	84	6.1	359.4	3.56	0.88	24.219	2121.4	9.63	2	2	2	2	1
693256	1	70	3	20090708	1	0.3	2	2	2	1	1	1	3	26.079	57	110	65	6.32	4.01	127	62	37	19	139	126	8.6	381.9	3.92	0.99	21.286	2273	3.49	1	2	2	1	1
693259	2	78	3	20120619	0	12.3	2	2	2	1	1	1	1	28.1337	80	122	55	8.33	3.87	114	76.8	40.5	10.9	140.4	174.39	13.2	415.69	5.81	1.26	22.143	535	2.69	1	1	2	1	1
693533	2	72	2	20101206	0	30.8	2	2	2	1	1	1	1	23.0469	100	154	48	4.82	4.10	123	63.8	38.5	11.30	140.6	64.16	8.61	428.56	2.63	1.00	31.986	612.9	3.38	1	2	1	2	1
693723	1	23	2	20090703	0	47.9	1	1	1	2	1	1	1	25.3515	98	105	28	7.93	5.15	159	78	46	19.4	140	113	8.2	566.7	5.83	0.93	21.952	1699.2	1.7	2	2	2	2	2
693860	1	34	2	20090707	0	47.8	1	1	1	2	1	1	1	32.3884	100	111	35	8.89	4.82	144	74	42	23.7	140	57	4.4	462.7	5.93	0.88	25.236	560.8	3.19	1	2	2	2	2
693926	1	51	4	20090708	0	47.8	2	1	1	1	1	1	1	31.7418	91	164	40	4.89	5.41	166	65	39	27.1	139	77	6.6	560.2	4.11	0.82	26.379	2064	4.61	2	2	2	2	2
693949	1	53	4	20090709	0	47.7	1	1	1	2	1	1	3	25.6896	96	100	18	9.1	4.93	141	60	41	66.3	147	87	6.8	575.3	5.5	0.68	24.758	1669.4	6.64	2	2	2	2	2
694586	1	60	3	20090722	0	47.3	1	1	2	1	1	1	1	19.433	92	83	20	8.93	4.95	137	66	34	12.3	129	70	4	351.8	6.22	1.45	49.095	2370	16.6	2	1	2	2	2
694594	2	78	2	20090716	1	7	2	2	2	1	1	1	1	22.2222	54	120	25	8.85	3.56	110	70.7	38.8	12.9	141	100	8.4	462.3	4.68	1	24.974	5303	4.95	1	2	1	2	1
694922	2	63	3	20090721	0	47.3	2	1	2	1	1	1	2	26.9531	66	147	24	9.05	4.4	135	57	36	19.5	140	82	8.4	467.9	4.96	1.04	45.749	2365	3.93	2	2	2	2	1
695091	1	68	3	20090723	1	4.1	1	1	2	1	1	1	3	19.1571	98	105	16	7.94	4.77	145	73	39	22.6	141	121	8.8	424.9	5.14	1.29	35.217	3194	2.63	2	2	2	2	1
695420	1	70	4	20101111	1	5	1	2	2	1	1	1	1	20.9042	90	88	32	7.01	4.39	126	70.1	34.4	32.9	135.20	213.78	15.18	905.50	2.89	0.54	138.97	7903.1	20.10	2	1	1	1	1
695459	1	48	4	20090801	0	47	1	1	1	2	1	1	3	28.3937	99	92	26	8.57	5.18	164	80	48	26.6	135	148	12.5	603.7	8.33	0.98	44.98	2938.34	6.44	2	1	2	2	2
695709	1	35	4	20090727	1	0.9	1	1	1	2	1	1	3	20.7612	87	91	18	5.77	4.79	155	64	34	96.3	136	94	5.9	430.3	3.98	0.89	806.24	4418	4.05	2	1	2	2	2
695961	1	61	4	20090729	1	28	2	2	2	1	1	1	2	23.03	65	130	20	6.66	4.95	145	60	36	27.7	139	108	9.5	482.7	5.32	0.98	54.896	5758.7	6.24	2	2	2	2	2
696106	1	46	3	20090803	0	46.9	2	2	1	1	1	1	3	26.6436	65	200	46	9.68	6.52	202	71	46	28.6	142	118	7.4	389.4	8.69	2.17	35.453	921.7	4.1	1	2	2	2	2
696158	1	36	3	20090803	0	46.9	2	1	1	2	1	1	1	33.5315	116	137	46	9.73	4.55	130	59	31	20.9	140	86	4.2	393.3	3.68	0.77	29.831	862	61.2	2	2	2	2	2
696178	2	56	2	20090804	0	46.9	1	1	1	2	1	1	1	20.9644	78	102	40	3.8	4.46	133	72	43	25.7	140	50	5.6	270.2	5.03	1.41	15.002	1002.4	2.18	2	2	2	2	2
696240	1	45	4	20090805	0	46.8	1	2	1	2	1	1	2	25.3515	60	110	35	6.43	5.06	149	70	40	25.5	138	82	6.1	275.8	3.64	1.16	15.601	1554.1	1	2	2	2	2	2
696270	1	75	3	20090807	0	46.8	2	1	1	1	1	1	1	20.7612	108	180	46	9.05	5.3	166	76	44	42.4	138.7	117.3	8.77	519.86	4.15	0.81	22.491	2888.3	7.67	1	2	2	2	2
696366	1	41	3	20090805	0	46.8	1	1	1	2	1	1	3	30.0408	82	90	28	7.06	4.64	147	72	40	18.2	138	68	4.9	416.5	4.39	0.81	37.123	828.7	3.41	2	2	2	2	2
696367	1	31	3	20090805	0	46.8	2	1	1	2	1	1	1	30.8463	71	134	34	8.18	5.33	157	71	45	24.7	142	94	6.6	296.6	5.44	1.22	28.064	1009.3	2.96	2	2	2	2	2
696412	1	53	2	20090814	0	46.5	2	2	2	1	1	1	2	26.5731	75	102	40	7.63	4.53	133	64.0	38.0	19.40	136	97.00	6.00	158.60	4.30	1.00	17.917	944.9	5.43	1	2	2	1	1
696457	1	52	2	20090806	0	46.8	2	1	1	2	1	1	2	25.7117	54	130	45	8.95	4.49	140	70	45	16.7	142	95	8	405.7	4	1.04	22.761	539.3	2.73	2	1	2	2	2
696574	2	68	2	20090808	0	46.7	1	1	1	2	1	1	1	22.8329	90	120	33	5.91	2.63	108	70	44	15.1	141	40	4.8	212.4	4.25	1.3	9.136	861.7	3.12	2	2	2	2	2
696610	1	69	3	20090811	0	46.7	1	1	1	2	1	1	2	24.2123	123	130	25	7.08	5.03	156	80	50.3	18.2	139	111.6	8	600	5.35	0.95	59.275	2377.7	4.81	2	1	2	1	2
696722	1	57	2	20090810	0	46.7	2	2	2	1	1	1	3	24.7252	90	110	32	7.94	4.39	133	66	35	22.1	142	89	8.7	344.9	3.97	1.11	75.848	3494.2	52.2	2	2	2	1	1
697093	1	27	3	20090814	0	34.5	1	1	2	1	1	1	3	21.9713	95	117	23	7.66	4.36	136	91	45	18.7	140	91	8.8	427	6.11	0.89	30.44	1394	7.55	2	2	2	2	2
697103	1	53	2	20090813	1	38	1	2	2	1	1	1	2	26.1752	69	119	64	5.18	4.38	138.00	63.0	39.0	11.60	139.00	102.00	6.10	352.80	6.02	0.84	27.1	471.4	2.24	1	2	2	1	1
697180	1	50	2	20121217	0	6.5	1	2	2	1	1	1	2	29.0533	87	126	32	8.88	5.38	173	64.2	38.8	18.3	147.8	79.35	5.35	367.77	3.86	0.78	25.86	605	1.97	2	1	2	2	2
697299	1	59	4	20090820	0	46.4	1	1	1	1	1	1	1	20.8086	100	108	56	5.16	4.4	117	68	36	48.9	140	82	8.5	440.3	3.92	0.87	78.961	4100.1	10.30	2	1	2	2	1
697344	1	44	2	20090817	0	46.4	2	2	2	1	1	1	2	28.887	72	140	66	8.14	4.74	147	80.1	47.5	12.2	141.9	108.7	3.71	348.1	3.65	1.07	18.736	649.6	5.04	1	2	2	1	1
697423	1	42	4	20090819	1	46.4	1	1	2	1	1	1	2	28.7317	99	124	35	7.18	4.64	149	59	37	52.9	139	99	6.5	437.6	4.43	0.84	46.587	3779.2	3.85	2	2	2	2	2
697453	1	81	3	20090819	1	35	1	2	2	1	1	1	1	27.6817	56	126	50	8.19	5.13	155	52	30	15.5	137	68	5.9	227	3.23	0.86	45.212	1097.9	10.90	1	2	1	1	1
697461	1	20	4	20090918	1	12	1	1	1	1	2	2	1	16.955	62	86	45	5.56	4.8	148	43	23	24.7	132	79	11.9	456.7	4.46	0.87	96.264	2985.3	5.24	2	1	1	2	2
697500	2	67	2	20090819	0	46.4	2	1	2	1	1	1	1	21.83	75	184	45	7.14	4.44	127	68.4	38.6	6.9	142	46	8.4	200.8	5.03	1.28	11.566	1023.2	4.84	2	2	2	1	1
697619	1	62	4	20090820	0	46.4	1	1	1	2	1	1	2	29.4118	100	135	38	11.7	4.9	145	66	40	40.7	143	87	5.4	514.9	4.13	0.64	43.293	2920.6	23.5	2	2	2	2	2
697639	1	56	4	20090821	1	8	1	1	1	2	1	1	1	21.4533	82	85	25	6.25	5.31	152	66	41	44.4	134	80	10.1	376.90	4.66	1.04	30.038	2899.1	1	2	2	2	2	2
697645	2	55	4	20091106	1	26	1	2	1	2	1	1	1	29.3199	75	124	45	5.49	3.13	85	64.2	37.1	33.3	140	126.4	11.5	568.4	3.53	0.92	87.093	2381.3	4.48	1	2	2	2	2
697716	1	61	4	20090821	0	46.3	2	1	1	2	1	1	1	20.9573	65	160	25	6.08	5.03	159	62	38	27.8	139	45	5.7	265.5	4.18	1.58	13.963	800.4	1	2	2	2	1	2
697938	1	41	3	20090824	1	12	1	1	1	2	1	1	2	20.7612	63	90	20	5.27	4.56	136	72	38	16.3	132	168	17.1	660.8	3.6	0.79	194.6	2021.6	23.9	2	1	2	2	2
697955	1	46	2	20090824	0	46.2	2	1	1	1	2	1	1	25.5354	76	113	45	6.71	5.38	157	76	41	29.6	138	81	6.2	468.3	4.95	0.91	17.578	1453.9	3.19	2	2	2	2	2
697957	2	71	4	20090825	0	46.2	1	2	1	2	1	1	1	22.8624	60	114	43	8.86	4.87	148	76	45	32.4	140	64	5.9	442.1	6.7	1.42	41.296	2726.7	7.2	2	2	1	2	1
698117	1	66	2	20090826	0	46.2	2	2	2	1	1	1	3	24.3911	64	146	65	4.26	3.63	120	62.0	41.0	15.00	140.00	76.00	5.70	132.80	6.49	1.03	21.822	492.1	1.38	1	1	2	1	1
698122	2	37	2	20090826	0	46.2	1	1	2	1	1	1	1	21.0937	90	100	48	8.31	3.65	111	68	36	10.20	135	84	7.4	405.8	6.57	1.31	32.198	3558.6	54.7	1	1	2	1	1
698148	1	43	2	20090827	0	40.9	1	1	2	1	1	1	2	27.3982	59	100	55	6.78	3.47	104	60.0	41.0	20.50	136.00	74.00	3.40	258.60	6.14	0.78	42.311	1282.8	9.57	1	2	2	1	1
698375	1	74	2	20090828	0	46.1	2	2	2	1	1	1	1	21.9713	57	167	58	8.09	4.10	122	61.0	41.0	20.30	143.00	89.00	9.10	277.90	4.57	1.51	13.174	843.4	1.29	2	2	2	2	2
698484	1	63	4	20090903	1	24	1	1	1	2	1	1	3	22.0386	76	112	26	5.51	5.57	178	63	33	30.7	138	133	6.7	528.6	4.98	0.86	65.427	3438.5	18.6	2	2	2	2	2
698485	1	73	3	20090901	0	46	2	1	1	1	1	1	3	27.968	80	112	63	8.43	3.69	125.00	76.0	45.0	14.50	139.00	140.00	12.00	572.40	5.91	0.77	16.776	824.5	16.40	2	1	2	2	1
698486	1	57	2	20090831	0	46	2	2	2	1	1	1	2	27.7447	94	112	50	12.42	5.32	157	72.0	40.0	27.60	140.00	81.00	5.40	302.10	5.46	1.47	39.768	1248.4	10.9	1	2	2	1	1
698645	1	56	3	20090902	0	46	1	1	1	2	1	1	2	23.7654	63	110	53	9.41	4.49	144	76	44	19.5	142	94	6.10	317.7	7.64	1.17	27.844	579.3	5.76	1	1	2	2	1
698696	2	68	4	20090904	0	45.9	2	2	2	1	1	1	1	30.0621	80	136	27	5.25	4.56	136	66	44	20.1	143	166	14.8	546.7	3.4	1.07	55.29	5768.7	4.29	2	2	2	2	1
698717	2	65	2	20090902	0	43	2	1	2	1	1	1	1	30	85	130	65	11.06	4.06	128	71	39.5	7	140	63	5.2	192.9	4.26	1.15	25.038	736.8	2.58	1	1	2	1	1
698738	1	64	3	20090902	0	46	2	2	2	1	1	1	1	26.0933	78	134	25	5.04	4.66	134	59	36	13.8	137	69	8.6	301.6	3.88	0.96	21.792	3534.5	1.97	2	2	2	2	2
698937	2	66	2	20090907	0	45.8	2	1	2	1	1	1	1	22.719	66	175	60	9.36	3.94	116	67	43	9.5	140	61	5.8	363.7	5.01	1.31	23.779	584.7	3.63	1	2	2	1	1
699024	1	25	2	20090907	0	45.8	2	1	1	1	2	1	1	34.0176	59	159	59	7.23	4.82	152	72	49	22.3	138	72	6.9	345.6	4.19	1.53	41.019	1343.5	2.6	2	2	2	2	1
699030	2	62	2	20090907	0	45.8	1	1	2	1	1	1	1	25.1039	82	90	39	4.13	4.53	139	70	36	20.8	139	86	9.5	390	5.98	0.93	39.254	3688.2	6.76	2	1	2	1	1
699039	1	59	2	20091029	0	44.1	2	1	2	1	1	1	1	26.5731	74	149	58	10.87	3.87	120	69.9	39.7	10.40	139.00	60.70	4.60	244.60	3.40	0.91	43.615	705.5	8.93	1	2	2	1	1
699090	1	68	3	20090908	0	45.8	1	2	2	1	1	1	2	21.875	70	113	30	5.39	4.35	134	65	36	28.8	136	135	10.10	467.1	4.12	0.69	48.103	3263.1	19.5	2	2	2	1	1
699099	1	47	3	20090907	1	3	1	2	2	1	1	1	3	21.7181	120	114	40	10.05	3.61	102	72	31	14	124.1	69.1	5.28	346.6	4.86	0.52	248.84	1351.2	194	2	2	2	1	1
699229	1	79	3	20090909	0	45.7	2	1	2	1	1	1	1	20.3223	52	135	33	6.4	4.23	128	75	40	23.2	140	94	10.2	317.6	4.05	1.41	28.163	3844.5	2.44	2	2	2	2	1
699306	1	41	4	20090909	0	45.7	2	1	1	1	2	2	3	23.1084	85	150	47	6.19	4.55	144	64	38	18.9	142	75	6.7	536.8	4.64	1.16	26.743	5269	2.09	2	2	2	2	2
699317	1	73	3	20090909	0	45.6	2	1	2	1	1	1	3	26.2507	80	138	48	8.17	4.09	118	63	37	11.1	135	129	10.06	327.8	3.8	0.78	15.321	1056.6	2.43	1	2	2	1	1
699490	1	29	4	20090917	1	28	1	1	1	2	1	1	2	33.9506	92	125	33	7.73	5.36	140	72	46	12.9	142	89	5.3	281.9	7.04	1.1	29.472	637.2	2.96	2	2	2	2	2
699670	1	36	3	20130129	0	5.1	1	1	1	2	1	1	2	23.4509	88	120	30	11.92	4.02	123	65.2	44.2	25.8	144.7	81.79	5.44	447.85	4.41	0.82	21.46	464	8.68	2	2	2	2	2
700008	1	37	4	20090921	0	45.3	1	1	1	1	2	1	1	21.4619	90	122	45	7.14	5.08	158	75	45	33.3	139	139	10.5	461.6	5.29	0.88	42.177	1684.6	4.86	2	2	2	2	2
700016	1	66	2	20090917	0	45.5	1	1	1	1	1	1	3	24.4473	51	154	65	7.24	4.58	141	74	43	11.8	143	77	7.2	204.1	6.39	0.97	23.092	490.8	4.45	1	1	1	1	1
700040	1	23	2	20090917	0	45.5	1	1	2	1	1	1	1	17.301	99	108	25	9.26	5.76	149	65	45	39.1	138	80	4.6	461.7	3.19	1.7	84.165	4645.1	13.5	2	2	2	2	2
700057	1	63	4	20090917	1	11	1	1	1	2	1	1	3	18.7109	64	112	25	6.32	4.59	139	72	45	32.5	141	92	11.20	224.4	5.09	1.66	46.125	1685.1	1	2	2	2	2	2
700121	2	46	3	20090916	0	45.5	2	1	1	2	1	1	1	19.3821	55	100	32	5.77	4.06	129	62	37	18.8	140	76	8.7	379.5	3.66	0.95	18.957	774.5	1	2	2	1	1	2
700661	1	84	3	20091028	1	30	1	2	1	1	2	1	1	23.1834	78	100	65	3.9	3.62	90	74.7	30.9	29	140.3	68.1	4.87	462.1	2.37	0.67	87.094	2140.8	26.9	2	1	2	1	2
700782	1	51	2	20090928	0	45.1	2	1	2	1	1	1	2	26.9896	75	121	55	10.41	4.32	130	66.8	42.8	14.2	140	77.2	7.9	404.2	3.99	0.67	112.65	670.4	3.78	1	2	2	1	1
700782	1	62	2	20100201	0	41	1	1	2	1	1	1	3	26.9896	68	126	55	10.41	4.32	130	66.8	42.8	14.2	140	77.2	7.9	404.2	3.99	0.67	20.174	670.4	2.72	1	2	2	1	1
700799	1	46	3	20090930	0	45	1	1	1	2	1	1	3	23.1405	80	104	37	7.55	4.66	147	63	45	22.7	140	75	6.4	556.8	6.22	1.16	32.963	2361	1.44	2	2	2	2	1
700820	2	64	2	20090925	0	45.2	1	2	2	1	1	1	3	29.4078	59	120	50	6.99	4.6	137	67	36	24.3	141	71	4.3	321.7	5.51	0.75	35.56	918.23	4.88	1	1	2	1	1
700821	1	51	3	20090925	0	45.2	1	1	1	2	1	1	1	24.5089	68	99	17	11.04	4.56	140	85	45	65	140	67	8.9	365.4	5.94	1.09	22.16	1756.2	2.02	2	2	2	2	2
700876	1	76	2	20090929	0	45.1	2	1	2	1	1	1	3	22.8571	56	137	60	6.6	3.83	102	66	34	10	137	89	7.3	290.9	3.98	1.48	18.038	1680.9	22.4	1	2	2	1	1
700903	2	62	2	20090928	0	45.1	2	2	2	1	1	1	1	23.6244	82	167	48	17.71	4.36	127	79	42	23.6	142	45	4.5	192.5	6.3	1.34	54.75	1226.1	49.7	1	2	2	1	1
700912	1	69	2	20090928	0	45.1	2	2	2	1	1	1	1	27.6817	57	116	50	6.53	2.36	76	52	31	13.4	140	115	15.5	431.4	3.39	0.85	37.688	1351.8	1	1	2	2	1	1
701072	1	61	2	20091009	0	44.7	2	1	2	1	2	1	1	22.6811	68	148	31	6.83	4.76	139	66	41	16.2	141	68	5.2	315.5	4.32	0.92	19.416	1876.6	2.94	2	2	2	2	1
701184	1	42	2	20091009	0	44.7	2	1	2	1	1	1	2	25.2493	55	104	55	16.68	4.76	136	68	40	8.8	139	70	4.4	306.3	3.42	0.65	33.902	461.5	4.43	1	2	2	1	1
701227	1	61	2	20091009	0	44.7	2	1	2	1	1	1	2	24.4261	70	167	65	5.63	4.44	134	61	36	10.2	142	88	4.9	239.8	4.11	1.31	22.866	517	1.95	1	2	2	1	1
701471	1	67	3	20091015	0	44.5	2	1	2	1	1	1	3	23.6614	67	131	45	7.72	4.49	145	67	41	16.9	139	79	6.6	310.3	4.75	1.03	28.489	2069.6	3.84	1	2	2	2	2
701480	1	76	4	20091010	1	0.3	1	1	1	1	2	1	1	19.1327	88	94	25	9.32	4.42	136	64	33	49.6	135	88	14.4	409.9	3.62	0.55	199.95	9688	15.4	2	1	2	1	1
701551	2	52	4	20091012	0	44.6	1	1	1	2	1	1	1	26.6728	87	138	37	9.1	4.48	124	71	38	21.9	140	46	3.1	229.5	3.15	0.54	34.207	2570.4	3.57	2	2	2	2	2
701589	1	38	2	20091014	0	44.6	2	1	2	1	1	1	1	31.7329	76	128	60	7.89	56.7	166	73	54	13.5	145	90	8.1	471.2	5.5	1.18	34.102	892.9	1.89	1	1	2	1	1
701874	2	63	3	20091013	0	44	1	1	1	2	1	1	1	18.591	68	100	35	5.49	3.52	104	73	46	18.2	136	88	9.2	279.7	6.33	1.56	17.918	3787.7	1	2	2	2	2	2
702021	2	61	2	20091014	0	44.6	2	2	2	1	1	1	1	29.1363	72	142	65	11.6	4.21	112	64	37	11.6	135	59	5.6	210.6	4.48	1.28	64.692	841.7	6.79	1	2	2	1	1
702263	2	81	3	20091020	0	44.4	2	2	2	1	1	1	3	26.2917	42	125	70	6.41	3.36	98	61	37	18.9	140	103	8.7	447.6	4.6	1.23	45.032	1467.7	17.7	1	2	2	2	1
702477	1	78	2	20091021	0	42.9	1	1	1	1	1	1	3	23.6713	88	140	66	7.79	4.82	156	74	43	12.7	141	98	6.3	311	5.93	0.98	30.405	522.7	7.35	1	1	2	1	1
702655	2	69	3	20091102	1	12.6	2	2	2	1	1	1	1	29.2969	69	140	56	6.7	4.09	127	65.5	31.8	12.80	137.00	96.1	9.80	405.70	3.12	0.75	34.511	1793.0	4.63	1	2	2	2	1
702816	1	61	4	20091022	1	1	1	1	1	1	2	1	1	17.11	95	95	28	8.78	4.85	149	66.2	36.7	51.1	137	136.2	11.8	780.5	5.16	0.78	84.289	8516.5	1.85	2	1	1	1	1
702820	1	56	3	20091023	0	44.3	2	1	1	2	1	1	2	23.6713	100	136	48	7.34	5.21	157	76.8	42.7	32.5	141	101	11.1	433	4.89	0.92	24.838	1416.9	2.43	2	2	2	2	2
702854	1	52	2	20091022	0	44.3	1	2	2	1	1	1	2	17.9931	61	105	49	7.54	3.92	120	55.8	29.3	18.4	133	57.7	4.2	148.8	4.89	0.87	25.981	2421.5	11.4	1	2	2	1	1
702886	1	76	2	20091023	1	42	1	2	2	1	1	1	1	23.8367	72	123	70	5.92	4.46	148	59.7	39.3	13.1	143	113.7	11.1	329.5	3.94	1.13	19.382	593.3	1.34	1	1	2	1	1
702888	2	54	4	20091029	0	44.1	1	1	1	1	2	1	1	19.7055	71	113	55	2.2	4.09	116	43.3	17.4	10.30	138	58.7	5.6	213.7	5.5	1.33	28.972	2345.9	44.1	2	1	1	2	2
702943	1	41	3	20091021	0	44.3	1	1	1	2	1	1	1	25.2595	65	120	40	8.96	3.61	112	75.7	39.7	21.6	140	85.4	9.1	402.1	5.37	10.8	44.072	536.4	4.84	2	2	2	2	2
702957	2	46	4	20091023	0	44.3	1	1	1	2	1	1	2	25.2826	60	110	38	6.16	3.91	121	71.4	44.1	34.3	139	61	3.5	188.8	3.74	0.82	35.238	2274.6	5.14	2	2	2	2	1
703055	1	65	3	20091026	0	44.2	2	1	2	1	1	1	1	23.8367	59	122	52	6.18	4.53	138	68	48	18.6	138	82	5.99	365.5	4.38	1.47	51.405	977	1	2	2	2	1	1
703160	1	52	3	20091116	0	43.5	2	1	2	1	1	1	2	26.6436	124	125	41	5.71	3.61	111	52.5	29.2	17.5	141	70.2	3.5	338.6	3.41	0.72	38.358	1796.3	11.3	1	1	2	1	1
703283	2	74	2	20091027	0	44.1	2	1	2	1	1	1	1	25.2994	73	130	60	9.46	4.36	133	65.3	38.2	8.6	142	68.6	6.1	332.9	4.7	0.98	23.379	1357	3.91	1	2	2	1	1
703309	1	84	2	20091027	1	19	2	1	2	1	1	1	1	19.6232	82	146	55	7.6	3.41	110	53.3	32	4	137	131.3	9.2	438.2	4.64	0.99	21.951	3129.6	13.7	2	1	2	1	1
703390	1	54	3	20091029	0	44.1	1	1	1	1	2	1	3	22.0386	72	110	42	5.65	5.43	167	62.8	36.3	30.7	141	84.2	8.8	232.7	5.09	0.69	48.473	4730.3	2.61	2	2	1	2	2
703400	1	70	2	20091028	1	38.9	2	1	2	1	1	1	3	22.5896	69	149	60	5.66	5.01	152	70.3	42.4	9.7	139	73.7	5	189.3	4.01	1.06	17.163	806.7	2.73	1	2	2	1	1
703483	1	43	2	20091027	0	44.1	2	2	2	1	1	1	1	25.1559	90	140	62	9.79	5.23	151	74.3	45.9	12.70	142.00	133.80	8.80	599.90	7.45	1.04	27.994	1009.5	3.44	1	2	2	1	1
703590	2	70	2	20091028	0	44.1	2	1	2	1	2	1	1	24.0346	70	150	64	19.13	4.50	129	72.0	42.4	9.00	144.6	73.0	6.33	364.70	3.74	1.30	69.528	1576.4	2.28	2	1	2	1	1
703958	1	72	3	20091103	1	35	1	1	2	1	1	1	1	24.7252	54	110	40	6.75	4.81	133	70.4	34.3	21.5	140	82.7	6.4	210.3	4.54	0.97	29.192	1790.7	18.7	2	2	2	2	2
703960	1	44	2	20091102	0	44	2	1	2	1	1	1	2	31.002	62	150	60	8.27	4.86	152	66.2	41.7	14.60	140.00	76.60	2.60	382.20	3.34	0.76	31.149	520.4	5.02	1	2	2	1	1
703993	1	49	4	20091105	1	18	1	1	1	2	1	1	1	23.7654	74	114	26	5.09	5.11	144	82.9	45.3	29.90	137.00	75.40	6.80	501.50	5.47	0.52	57.26	5369.67	6.86	2	2	2	2	2
704445	2	71	3	20110913	0	21.6	2	2	2	1	1	1	1	21.9138	49	140	58	5.86	3.43	107	59.4	31.8	12.1	133	84.5	5.5	171.3	3.19	0.94	358.6	1645	2.03	1	2	2	2	1
704736	2	75	3	20091110	0	43.7	1	1	1	1	1	1	3	19.9219	92	120	60	7.09	4.55	116	73.8	40.1	13.40	142.00	72.40	9.00	303.80	6.12	1.41	19.186	6865.3	16.40	2	1	2	2	1
704881	1	90	3	20091112	1	18	2	2	2	1	1	1	3	23.5078	60	102	35	6.49	4.05	128	62.7	35.2	24.8	133	102	7.6	442.4	3.75	0.97	55.302	1112	4.31	2	2	2	1	1
704964	2	31	3	20121214	0	6.6	1	1	1	2	1	1	1	31.2092	100	129	24	9.54	5.7	166	67	41.1	30.9	142.1	65.33	6.78	365.13	7.14	0.99	26.833	1926	4.43	1	1	2	2	2
705127	1	75	2	20091113	0	43.6	2	2	2	1	1	1	1	24.9135	76	148	59	5.81	4.29	130	65.6	39.3	22.6	140	151.2	10.9	470.5	4.66	0.86	36.304	1383	7.38	1	2	2	1	1
705141	1	31	4	20091113	1	26	1	1	1	2	1	1	1	28.0863	114	133	25	6.87	5.09	115	74	41.2	59.3	143	134.5	7.0	560.9	4.17	1.11	43.241	1086	4.25	2	2	2	2	2
705174	1	35	3	20091130	0	43.1	1	1	1	1	2	1	2	26.079	71	108	40	4.65	3.55	107	57.8	32	11.5	142	75.3	8.1	506.2	5.02	1.36	23.819	1050	2.7	2	2	1	2	2
705246	2	51	3	20091112	0	43.6	1	1	1	2	1	1	1	20	69	110	25	7.6	4.86	131	71.3	40.7	9	139	72.1	6.31	270.5	5.8	0.88	33.297	779	3.2	2	2	2	2	2
705337	1	46	3	20091116	0	43.5	2	1	2	1	1	1	2	25.9516	93	184	57	7.57	4.71	143	57	35	20	145	115	11.5	521.9	5.31	1.21	49.218	2539.5	6.42	2	2	2	2	2
705364	1	70	3	20091117	1	6	1	1	1	2	1	1	3	19.8141	104	121	20	8.05	4.44	141	62.7	31.3	29.5	130	80.2	8.9	179.2	4.75	1.09	160.56	6213.8	15.9	2	2	2	2	2
705376	2	75	4	20091116	1	0.7	2	2	1	1	2	1	1	19.721	78	189	46	9.3	3.3	105	78	35	20.4	146	249.3	22.6	695.2	5.18	0.86	74.9	2693.6	16.9	2	1	1	1	1
705444	2	75	2	20091116	0	43.5	1	1	1	1	1	1	1	26.2985	63	120	60	5.83	4.84	143	69.4	40.9	43.9	142	71.8	5.5	306.1	5.47	1.58	25.355	693.9	2.17	1	1	1	1	1
705526	1	44	3	20091117	1	6	2	1	2	1	1	1	1	25.8806	87	139	25	9.88	5.38	134	48	25	22.4	135	143.6	11	437.4	4.43	0.52	171.39	6000	21.8	2	2	2	2	2
705612	1	45	3	20091118	0	43.4	2	1	1	1	1	1	3	33.564	81	127	40	7.89	6.44	171	61.1	40.7	16.1	140	104.2	11	475.4	4.54	0.83	21.14	721.1	1.42	2	2	2	2	2
705630	1	29	3	20091119	1	1	1	1	2	1	1	1	1	20.1956	80	110	38	9.33	4.23	127	56.3	33.5	60.9	136	51.5	5.9	272.7	2.98	1	95.439	3395.53	7.32	2	2	2	2	2
705688	2	72	4	20091119	0	43.4	2	2	2	1	1	1	1	19.5312	80	131	60	6.87	3.07	91	62.8	37.4	10.30	132.00	180.30	7.70	363.10	2.99	1.01	35.664	1413.5	3.75	2	1	2	1	1
705714	1	34	3	20091119	0	43.4	1	1	1	1	2	1	1	20.1995	90	132	76	6.58	5.43	141	74.3	40.6	16.8	139	58.7	4.7	291.8	3.42	1.21	49.3	1368.1	3.45	2	2	2	2	1
705761	2	63	3	20091120	0	43.4	1	2	2	1	1	1	1	22.4766	79	109	37	3.51	4.28	131	71.2	42.1	12.6	138	54.4	7.1	304.4	7.17	0.84	25.746	2327.4	2.75	2	1	1	1	1
705824	1	77	2	20091123	0	43.3	1	1	2	1	1	1	1	24.6097	76	135	65	9.79	4.62	146	62	33.5	11.7	137	82.4	3.7	318.4	3.34	0.79	18.68	563.3	2.16	1	1	2	1	1
705835	1	56	2	20091122	0	43.3	1	2	2	1	1	1	2	20.7612	86	107	50	9.7	4.52	135	51.1	32.4	17.2	139	69.3	5	165.1	3.87	1.13	42.833	1256.1	66.2	1	1	2	1	1
705847	1	49	2	20091122	0	31.8	2	1	2	1	1	1	1	31.2213	92	190	52	13.48	4.75	142	67.1	43.3	29	141	75.6	4.3	222.3	5.33	1.58	45.367	966.6	68.3	1	2	2	1	1
705859	1	57	2	20091120	0	43.4	2	1	1	1	1	1	1	27.6817	64	145	60	14.44	4.02	117	60.6	35.0	10.90	140.00	115.20	19.40	384.00	3.43	1.05	107.61	4589	11	1	1	2	1	1
705881	1	75	4	20110610	0	24.7	1	2	2	1	1	1	3	20.8086	78	96	38	11.1	2.49	78	57.8	38.2	12.4	136.1	98.96	13.67	614.47	2.91	1.4	175.04	3393.8	105	1	1	1	2	1
705883	1	74	4	20091125	0	43.2	1	1	2	1	1	1	3	24.4898	78	110	37	9.81	5.13	108	74.8	34	23	138	79.3	10.1	360.5	4.7	1.01	36.031	4151.7	75.6	2	2	2	2	1
705885	2	89	3	20091120	0	33.8	2	1	1	1	1	1	1	18.5529	84	155	70	3.46	3.68	74	56.5	28.7	7.6	140	69.5	12.2	356.6	3.83	1.15	44.297	1158.5	16.7	1	1	1	1	1
705886	2	72	4	20091120	1	30	2	1	1	1	1	2	1	20.8117	90	107	55	11.62	4.26	135	55.7	29.5	29	141	130.6	19.4	628.8	3.52	0.57	89.499	3967.9	15.3	2	1	1	2	2
706104	2	47	2	20091125	0	43.2	1	1	1	1	1	1	1	27.5873	76	120	60	8.69	3.89	86	69.2	42.9	9.00	139.9	71.8	4.9	272.7	6.41	1.20	18.028	557.7	3.42	1	1	1	1	1
706115	1	58	3	20091124	1	3	2	2	2	1	1	1	2	24.2123	108	101	34	10.77	4.71	148	73.1	39.2	30.9	138	112	7.9	474.4	4.92	1.02	52.659	3977.7	20.2	2	2	2	2	2
706132	2	49	3	20120228	0	16.1	1	1	1	2	1	1	1	31.8616	64	120	23	5.79	5.08	147	62.2	38.5	23.5	140.5	62.87	6.23	597.12	3.57	0.7	58.232	1072	3.41	2	2	2	2	2
706132	2	49	3	20091124	0	43.2	1	1	1	2	1	1	3	32.872	99	126	25	6.78	5.05	140	66.9	42.9	22.9	142.2	76.7	7.12	517.2	4.94	0.75	60.394	1879.5	6.54	2	2	2	2	2
706318	2	63	4	20091126	0	43.2	2	1	1	1	1	2	1	23.8751	70	120	65	6.11	4.82	153	65.4	42.5	15.9	143	65.5	7.1	171.7	4.63	1.16	13.683	377.6	25	2	1	2	2	1
706323	2	78	2	20091127	0	43.2	2	1	2	1	2	1	1	21.6441	66	143	56	9.67	3.74	109.00	75.3	39.2	22.20	142.00	82.50	6.20	299.00	5.75	1.21	41.989	1268.1	12.60	2	2	2	1	1
706373	1	56	2	20091126	0	43.2	1	1	2	1	1	1	2	26.8274	85	116	50	8.89	4.54	136	61.3	36.7	16.8	140	79.7	3.9	351.9	5.25	1.27	77.935	1440.1	8.54	1	2	2	1	1
706458	1	57	2	20091130	0	43.1	2	1	1	1	1	1	2	26.2976	72	117	55	5.87	4.78	143	63.3	37.9	18.6	139	107.7	10.4	374.5	4.39	0.99	23.929	1420.8	3.66	2	2	2	1	1
706461	1	67	3	20091127	0	43.1	1	1	2	1	1	1	3	23.9464	80	150	30	6.33	4.22	126	69.4	42.7	18.2	139	97.1	4	343.6	5.56	1.17	40.443	583.7	3.94	2	2	2	2	1
707068	1	62	2	20091202	1	8	2	2	2	1	1	1	2	22.1453	86	175	48	5	3.66	113	57.5	35.1	8.1	140	226.7	12.5	284.2	5.08	0.79	20.317	5035.1	1.97	2	2	2	1	1
707161	1	45	2	20091204	0	42.9	1	1	2	1	1	1	2	22.7903	60	100	65	10.10	3.71	122	61.7	38.3	9.2	144	95.6	5.6	423.8	3.92	0.99	13.484	645.2	5.5	1	2	2	1	1
707165	1	45	2	20120323	0	15.2	2	2	2	1	1	1	1	27.3437	75	139	63	6.84	3.67	105	61.8	37.3	11.1	136.9	69.59	5.39	381.14	3.29	0.85	27.924	1232.8	3.26	1	2	2	1	1
707169	1	60	4	20091207	0	42.8	2	1	2	1	1	1	2	21.4533	63	120	23	6.44	4.27	156	68.6	41.2	15.3	141	78.1	6.7	329.2	5.44	1.21	20.434	1684.1	1.28	2	2	2	2	2
707351	1	52	3	20091207	0	42.8	2	1	2	1	1	1	3	27.7778	72	141	30	6.33	4.75	147	64.3	40	13.6	142	72.7	5.1	428.8	6.03	0.91	16.73	766	2.88	1	2	2	2	2
707506	1	56	4	20091208	0	42.8	2	1	1	2	1	1	3	25.8264	86	130	20	6.26	5.08	156	64.7	38.2	28.2	142	91.7	4.3	772.1	5.26	0.69	36.113	1180	2.54	2	2	2	2	2
707521	1	55	2	20091209	0	42.7	2	1	2	1	1	1	2	26.4463	62	104	38	5.21	4.52	146	65.7	34.1	9	140	84.7	8	324.6	4.74	1.02	45.261	2026	6.72	2	2	2	2	1
707573	1	51	4	20091223	1	0.1	2	1	1	1	1	2	3	24.5675	110	100	50	6.09	5.27	155	79.1	38.8	54.3	134	91.5	15.3	387.3	4.5	0.57	76.213	2517	5.32	2	1	2	2	2
707671	2	61	2	20091210	0	42.7	2	2	2	1	1	1	1	27.3437	60	130	66	8.00	4.07	121	73.1	42.7	13.90	143.00	51.50	7.50	249.5	2.09	0.78	50.717	690	3.42	1	2	2	1	1
707969	1	51	3	20091215	1	6.5	2	1	2	1	1	1	3	23.6328	85	86	26	9.29	4.06	123	62.9	37.4	20.6	139	103	8.7	472.5	5.01	0.86	40.549	3355.1	24	2	1	2	2	1
707970	1	64	2	20091215	0	42.5	2	2	2	1	1	1	1	27.968	87	170	62	4.88	3.67	118	67.9	38.4	13.8	139	123.2	6.2	243.2	4.87	1	30.01	618	4.11	1	2	2	1	1
707992	1	74	3	20111213	0	18.6	2	1	2	1	1	1	3	27.0641	50	130	60	6.82	5.01	166	63.8	38.2	22.5	141.7	73.41	6.44	521.07	4.93	0.94	13.7282	1041.7	1.42	1	1	2	1	1
708010	1	55	3	20091218	0	42.4	1	2	2	1	1	1	2	22.3435	98	90	20	8.8	4.13	124	58.8	33.4	10.3	137	89.8	8.05	188	4.09	0.72	23.09	2757	12.3	1	1	2	2	1
708081	2	61	4	20091221	1	1.6	1	1	1	1	2	1	3	28.8044	80	120	57	4.19	4.97	147	63.5	34.6	22.4	143	67.4	5.8	172.5	5.64	0.76	20.632	1849.3	8.18	2	2	2	2	2
708084	1	80	2	20091215	0	42.5	1	1	2	1	1	1	1	24.8163	60	140	60	4.83	4.19	113	50.4	30.1	11.1	139	57.3	7	215.3	3.25	0.99	43.645	1160.5	11.2	1	2	2	1	1
708144	1	43	4	20091218	0	42.4	1	1	1	1	1	2	1	20.3223	68	112	44	5.64	4.83	158	64.3	34	78.1	140	70.5	8.4	401.6	3.66	1.32	73.112	3998.9	4.62	2	2	2	2	2
708387	2	69	2	20091221	0	42.3	2	1	2	1	1	1	1	20.5457	60	150	55	4.78	4.19	125	72	42.7	14.6	143	77.1	5	296.7	5.85	1.18	15.631	630.9	1.48	1	2	1	1	1
708467	2	75	3	20091218	0	42.4	2	1	2	1	1	1	1	29.2969	82	129	42	12.59	4.46	129	74.4	39	11.3	142	69.4	8.6	505.1	5.97	0.94	11.556	909.4	31.5	2	2	2	2	1
708640	1	61	2	20091222	0	42.3	2	1	2	1	1	1	2	24.2215	55	125	58	7.18	5.28	168	68.8	41.5	29	141	74.1	5	317.2	5.03	1.35	16.03	638.8	2.38	1	2	2	1	1
708687	1	56	2	20091222	0	42.3	2	2	2	1	1	1	1	23.6614	80	116	40	7.62	4.78	145	69.1	42.8	40.2	137	94.5	8.4	383	2.55	0.73	31.689	531.1	1.23	2	2	2	2	2
708808	1	52	3	20091223	0	42.3	2	2	1	1	2	1	1	21.3382	62	110	50	7.06	3.89	123	80	42.7	21.1	138	103.7	10.3	491	4.9	0.95	42.308	622.2	6.36	2	1	2	1	2
708958	1	53	3	20091224	0	42.2	2	1	1	2	1	1	2	28.0102	56	116	35	6.7	5.81	175	70	45.5	16.2	140	78.9	6.7	301.5	4.29	6.87	20.654	254	3	2	2	2	2	2
709077	2	56	3	20120514	0	13.6	2	1	2	1	1	1	1	20.83	65	130	31	8.52	4.87	154	64.9	41.9	27.8	141.9	75.23	9.86	484.25	5.53	1.1	36.142	2588	1.78	2	2	2	2	2
709203	1	57	4	20091228	1	0.7	1	1	1	1	1	1	3	22.4088	94	101	52	16.56	5.19	159	53.5	22.6	91.9	136	152.3	18.2	528.5	5.07	1.06	267.12	5052.8	9.63	2	1	2	1	1
709235	1	41	4	20091227	0	42.1	2	2	1	1	1	1	1	27.1178	76	123	26	6.21	5.98	150	69.8	42.6	36	139	127	5.4	534.8	4.55	1.2	44.817	2598.1	2.93	2	2	2	2	2
709506	2	72	3	20091229	1	10	2	2	2	1	1	1	1	22.0386	64	165	55	4.76	3.14	91	63.3	30.3	5.60	139.00	94.90	8.60	401.60	4.65	1.39	88.029	986.2	5.19	2	2	2	1	1
709641	1	67	3	20120406	0	14.8	2	1	1	2	1	1	1	23.4375	58	147	64	4.78	4.02	131	73.3	46.3	48.8	140.2	60.7	8.23	404.25	4.45	1.43	27.455	1001	2.3	2	2	1	2	1
709644	1	61	3	20091228	1	3	2	1	2	1	1	1	1	25.7117	120	127	27	14.41	3.47	87	67.5	36.6	35.9	136	131.9	8.1	368.3	3.87	0.92	126.26	4595.9	86.3	2	2	2	2	2
709648	1	46	2	20091228	0	42.1	1	1	1	1	2	1	2	23.5294	87	104	65	18.71	3.52	100	74.1	30.2	17.10	136.00	71.90	8.50	196.10	4.66	0.51	121.02	526	33.30	2	1	2	2	1
709691	1	65	2	20091230	1	30	1	1	1	1	2	1	1	19.0311	104	115	52	4.92	3.8	116	69.4	32.8	18.9	130	144.6	8.7	333	5.49	1.09	68.095	689.6	9.04	2	2	2	2	1
709791	1	48	2	20100102	1	31	2	1	2	1	1	1	2	24.5089	88	140	68	8.64	4.28	136	68.7	38.7	17	139	67.8	4	342.5	6.24	1.21	59.867	985.5	2.06	1	2	2	1	1
710326	1	73	3	20100107	0	41.8	2	1	2	1	1	1	2	20.5151	80	140	26	7.16	4.87	133	65.6	36.4	20.4	140	112.5	7.2	561.4	5.17	0.67	28.215	3379.8	28.8	2	2	2	2	2
710576	1	56	4	20100108	0	41.8	1	1	1	2	1	1	3	21.0937	66	116	35	4.61	3.99	125	66.6	41	17.6	139	61.9	6.2	316.6	4.08	1.55	24.992	888.9	1.05	2	2	1	2	1
710831	1	73	4	20100113	0	41.6	1	1	1	2	1	1	1	16.1415	102	120	29	8.21	5.39	154	74.6	33.3	34.3	134	100.5	12.2	309.7	4.51	1.14	58.834	3441.79	12	2	2	2	2	2
710880	1	72	2	20100113	1	9	1	2	2	1	1	1	1	24.6181	100	121	42	6.66	4.44	127	65.9	35.5	17.5	137	63.3	8.1	412.9	3.67	0.74	30.571	2447	49.2	2	2	2	2	2
711027	1	53	3	20100114	0	42.5	2	1	2	1	1	1	3	28.3447	64	120	38	5.24	4.44	144	67.2	38.8	18.8	141	84.8	7.6	512.2	4.5	0.77	23.771	1165.1	2.27	1	1	2	1	2
711494	2	64	3	20100119	1	35	1	1	1	1	2	1	1	24.974	70	95	45	6.99	3.65	119	63.5	38.5	29	140	68.7	9.1	284		0.42	34.701	2623.6	2.67	2	1	2	2	2
711663	1	77	2	20100120	0	41.4	2	1	2	1	1	1	3	19.257	82	152	59	5.52	3.41	100	69.1	29.1	14.10	135.00	88.1	5.60	359.30	4.01	1.24	35.347	1185.1	4.82	1	2	2	1	1
711664	1	57	2	20100120	0	41.3	2	2	2	1	1	1	1	22.5896	68	155	68	3.8	4.47	136	70.6	42.8	13.00	144.00	95.20	8.70	300.90	4.01	0.52	43.605	675.5	0.11	1	2	2	1	1
711732	2	59	2	20100120	0	41.4	1	2	2	1	1	1	1	27.8876	67	124	61	4.93	3.68	115.00	65.7	40.7	14.5	140.00	47.40	4.40	167.50	4.66	1.06	21.329	405.27	0.65	1	1	2	1	1
711782	1	65	3	20100122	0	41.3	2	1	1	1	1	1	1	27.1178	48	147	42	9.72	4.03	121	63.5	40.9	18.1	142	214.2	9	448.4	3.56	0.78	29.571	1612.9	2.25	1	2	1	1	1
711782	1	66	4	20101222	0	30.3	2	2	2	1	1	1	1	28.7197	70	130	30	9.72	4.03	121	63.5	40.9	18.10	142	214.20	9.00	448.40	3.56	0.78	14.646	1612.9	2.25	2	1	2	1	2
712121	1	55	4	20100125	1	8.2	2	2	1	2	1	1	1	24.6097	70	110	32	10.99	4.47	144	73.7	42.8	42.4	142	100.2	7.5	293.4	3.81	0.78	76.108	829	7.60	2	2	2	1	2
712186	1	75	2	20100128	0	41.1	2	1	2	1	1	1	3	23.6652	68	158	55	5.41	4.08	115	54.7	32.7	5.50	142.00	54.40	6.80	280.40	3.77	0.65	14.08	698.3	6.66	1	2	2	1	1
712559	1	72	3	20100127	0	41.1	1	1	1	1	2	1	1	26.8544	79	123	60	4.50	5.41	158.00	64.3	35.9	45.60	139.00	91.90	6.20	255.60	4.56	0.79	49.36	437	3.08	2	1	2	2	1
712585	1	46	2	20100201	0	41	1	1	2	1	1	1	2	26.5118	115	133	52	6.81	4.9	153	64.2	44.2	16.70	136.00	83.50	5.10	275.00	26	1.02	26.352	743.1	2.71	1	1	2	1	1
712821	1	57	3	20100201	0	41	2	1	2	1	1	1	3	24.5675	80	138	30	7.09	4.53	138	74.6	48.4	13.2	140	94	9.5	398.8	4.88	0.97	27.037	1655.2	1.54	1	2	2	2	1
712859	1	62	2	20100201	0	41	1	1	2	1	1	1	2	21.7776	60	120	55	5.64	4.21	136	69.4	45	12.00	137.6	76.3	4.73	274.1	3.61	0.89	21.636	622.6	2.62	1	2	2	1	1
713002	1	30	3	20121228	0	6.1	1	1	1	2	1	1	1	23.8751	59	111	31	8.92	4.73	160	77.7	46.6	27	137.5	85.07	9.64	475.59	4.96	1.05	33.875	664	3.54	1	1	1	1	1
713003	2	73	4	20100202	0	23	2	1	2	1	1	1	1	23.8281	78	126	30	11.58	4.82	147	64.8	30.5	59.90	141.00	63.40	8.70	398.30	2.88	0.40	170.81	4307.9	16.4	2	2	2	2	1
713242	1	36	3	20100205	0	40.9	2	1	1	2	1	1	2	25.2092	87	119	26	11.15	4.71	156	61.8	38.6	15.8	140	77.6	7.1	383	5.64	1.02	38.651	1046.3	1.58	2	2	2	2	2
713489	1	62	4	20100210	1	0.67	2	1	2	1	1	1	3	21.7181	109	100	40	9.01	6.37	130	53	31.4	32.3	137	164.9	15.7	678.7	3.59	0.7	42.437	4965.2	19.4	2	1	2	2	2
713509	2	71	2	20100209	0	39.7	2	1	2	1	1	1	1	22.4323	50	120	57	3.68	3.05	89	46.6	28.8	12.10	140.00	41.7	3.20	317.90	3.61	1.35	31.733	1037.8	16.60	1	1	2	2	1
713512	2	43	3	20100210	0	39.7	1	1	1	2	1	1	1	19.313	76	100	38	7.66	3.17	101	72	43.5	15.1	135	75.4	10.8	452	4.43	1.32	28.285	1811.3	29.1	2	2	2	2	2
713684	1	51	4	20130306	0	3.8	2	1	1	1	1	2	1	23.8754	98	160	28	7.92	4.01	122	70	42.4	17	137	193.8	15.7	407	5.43	0.82	23.89	1820.7	2.45	2	2	2	2	2
713850	1	78	3	20100217	0	39.4	2	1	1	1	1	1	2	25.4694	97	122	60	8.49	4.80	136.00	63.8	38.8	10.70	142	93.20	10.40	353.90	5.13	1.44	24.247	1975.72	5.35	1	1	1	1	1
714011	1	60	2	20100222	0	39.4	2	2	2	1	1	1	2	24.7843	80	158	64	6.32	4.09	110.00	64.1	40.7	9.20	138.00	179.80	15.30	423.4	6.64	0.97	88.454	744.4	3.22	1	1	2	1	1
714070	2	57	4	20100222	1	1	1	1	1	1	2	1	1	21.875	80	100	42	3.19	2.88	87	69.9	42.1	66.3	139	103.4	13.5	667.4	3.05	0.61	39	5000	16.6	2	1	1	1	2
714245	1	58	2	20100224	0	28.1	2	1	2	1	1	1	1	28.089	58	160	67	6.06	4.93	144	78.4	49.6	17.20	142.00	72.2	7.30	334.40	3.68	1.11	24.208	637.8	1.82	1	2	2	1	1
714304	1	66	2	20100224	0	40.2	2	1	2	1	1	1	2	25.7117	65	107	72	5.82	5.08	145	62.5	40.1	15.7	142	86.9	7.1	317.1	4.18	1.25	59.185	731.6	7.52	1	1	2	1	1
714338	1	73	3	20100224	0	40.1	2	1	1	1	2	1	1	24.1288	86	124	58	7.55	4.64	148	69.6	40.7	47.8	143	116.4	10.1	643.3	4.25	1.07	46.286	3823.3	5.06	2	1	2	2	1
714349	2	62	3	20100301	0	40	1	1	1	1	2	1	1	20.4294	71	110	61	4.61	3.84	124	81.5	41.5	50.1	131.3	74.4	8.53	180.3	6.12	2.26	37.59	969	2.78	2	1	1	1	2
714720	2	58	2	20100225	0	40.1	2	1	2	1	1	1	1	30.0781	50	146	58	6.21	3.83	123	59.7	36.9	5.30	142.00	43.50	4.70	202.20	3.26	0.74	11.441	1811.3	2.65	1	1	2	1	1
714747	1	41	4	20100301	0	40	2	1	1	2	1	1	2	20.984	74	103	18	5.08	4.54	124.00	76.9	44.5	40.70	138.00	88.50	6.20	453.40	4.03	0.67	40.144	2623.4	3.25	2	2	2	1	2
715486	2	71	2	20100308	0	39.8	2	1	2	1	1	1	2	24.974	58	115	63	8.11	4.1	122	64.8	36.8	15.20	135.00	61.60	4.40	309.10	4.07	0.74	12.434	610.5	16.70	1	1	2	1	1
715509	1	52	2	20100304	0	40	1	1	2	1	1	1	3	25.9516	73	116	65	7.01	4.5	143	81.6	50.8	15.50	136.7	72.2	5.55	263.5	4.29	0.76	44.569	693.0	1	1	2	2	1	1
715624	1	79	3	20100305	0	39.8	1	1	1	1	2	1	2	22.7732	71	89	70	9.98	5.71	176	69.3	41.0	26	134	150.5	15.3	652.8	4.19	0.95	65.878	764	20.1	2	2	2	2	1
715730	1	66	3	20100308	0	39.9	2	1	1	1	1	1	3	28.7317	64	132	61	4.46	4.81	143.00	73.9	40.5	21.10	136.00	111.60	7.00	293.00	4.18	1.21	47.804	2192.4	6.38	1	1	2	1	1
715731	1	80	3	20100505	0	37.8	1	1	2	1	1	1	3	21.2245	84	100	53	7.70	4.57	126.00	63.0	33.8	8.50	137.00	77.10	6.70	280.80	4.76	1.02	56.502	761.8	4.95	2	1	2	2	2
715740	2	81	3	20120423	0	14.2	2	1	2	1	1	1	1	26.2917	90	140	62	8.48	4.12	126	70.3	39.5	15.1	139.6	62.01	5.48	364.89	3.88	0.7	34.853	2359	4.51	1	1	2	2	2
715837	1	50	2	20100308	0	39.8	2	2	2	1	1	1	3	22.46	73	148	44	5.77	4.07	135	66.8	45.4	29.8	136	65.6	9.4	217	4.06	1.02	25.548	963.8	1	2	2	2	2	1
716002	2	46	2	20100309	0	39.7	2	2	2	1	1	1	1	28.1625	88	150	40	6.13	4.02	82	73.3	39.7	18.4	135	38.6	3.7	263.5	5.52	1.0	29.192	966.8	1	1	2	2	2	1
716010	2	45	4	20100309	1	36	1	1	1	2	1	1	1	22.4059	74	120	34	7.58	4.41	125	68.9	40	46.8	133	49.1	8.5	519.7	3.66	0.42	106.28	2810.9	11.1	2	2	2	2	2
716044	2	51	3	20100310	0	39.7	1	1	1	1	2	1	3	21.7738	78	100	57	3.22	3.65	122	73.5	37.4	59.8	143.2	62	10.48	341	4.48	1.65	57.355	1477	3.33	2	1	1	2	2
716086	2	53	4	20100315	0	39.5	2	1	1	1	2	1	1	40.8983	67	139	53	4.59	4.67	137	77.2	39.6	23.20	135.00	70.60	4.10	330.00	4.47	0.84	42.682	66.2	13.4	2	2	2	2	2
716094	1	57	2	20100311	0	39.6	2	2	2	1	1	1	2	26.8923	66	128	45	7.11	4.43	141.00	78.3	46.9	8.00	141.00	78.40	3.40	210.80	4.29	1.41	37.093	914	3.90	1	1	2	1	1
716428	2	16	3	20100317	0	39.4	1	1	1	1	2	1	1	14.5329	114	98	60	7.54	3.15	84	63.1	27.9	17.9	138.00	54.10	2.30	254.10	3.67	0.66	45.998	6152.8	27.40	2	2	2	2	1
716940	1	57	3	20100319	0	39.4	1	1	1	2	1	1	2	24.7245	85	129	40	10.55	5.29	167	65.4	34.9	17.4	138	71.8	7.5	278.5	4.35	0.92	109.47	117.2	118	1	1	1	1	1
716945	1	46	2	20100322	0	39.3	2	2	2	1	1	1	2	26.1224	80	150	42	7.23	5.37	162	75.8	48.3	18.2	137	118.3	14.3	432.3	5.15	0.83	27.484	234	4.88	2	2	2	2	2
716995	2	73	4	20100316	0	39.5	2	2	1	1	1	1	1	31.6158	70	170	70	8.51	5.5	147	67.3	34.7	11.3	145	58.5	6.6	384.4	3.38	1.06	42.524	704	3.07	2	1	1	1	1
717076	1	61	3	20100318	0	39.4	1	1	2	1	1	1	3	24.3418	76	110	20	5.02	4.89	146	72.4	44.9	19	139	90.2	13.5	481.6	6.31	1.42	38.453	963.9	1.51	1	2	2	2	1
717095	1	63	2	20100322	0	39.3	2	1	2	1	1	1	2	26.1719	67	127	58	8.23	4.45	128	65.8	37.3	9.30	143.00	105.10	5.90	346.10	5.29	0.74	26.389	1117.2	2.93	1	2	2	1	1
717429	2	59	4	20100322	0	39.3	1	1	1	2	1	1	1	20.1348	86	116	29	9.31	5.18	142	71.5	42.1	59.9	144.1	135.7	8.04	387.9	4.75	1.16	29.628	6000	2.69	2	2	2	2	2
717552	1	59	4	20100322	0	39.3	2	1	1	2	1	1	3	26.5759	76	130	40	5.6	3.96	139	61.4	39.1	24.4	141	70.8	6.5	283	2.8	1.12	27.642	2613.1	5.53	2	1	1	2	2
717580	2	51	4	20100324	0	39.2	1	1	1	1	2	1	1	21.2585	58	104	60	3.98	4.08	124	77.9	41.7	39.8	143.6	62.9	5.62	343.6	4.88	1.55	19.879	1103.1	1.94	2	1	1	2	2
717581	2	67	2	20100325	0	39.2	1	2	2	1	1	1	1	23.5556	71	109	52	7.21	4.41	132	64.1	36.5	10.7	140	77.7	5.6	332.8	5.74	1.49	33.62	725	15	1	1	2	1	1
717587	2	61	4	20100324	0	39.2	2	1	1	2	1	1	1	24.4646	105	107	30	4.49	3.71	120	77.8	42.7	41.7	141.4	108.2	8.20	658.8	3.84	0.76	37.621	8694.65	8.02	2	2	2	2	2
717802	1	52	4	20100323	0	39.2	2	2	1	1	1	1	2	30.6148	60	148	55	4.33	4.99	143	69.2	43.6	10.2	138	75.1	7.6	229.9	4.01	0.9	36.567	1206	24	1	2	2	2	1
717838	1	52	3	20120417	0	39.2	1	1	1	2	1	1	2	23.1837	75	100	30	8.67	4.58	145	75.5	46.1	19.4	138.9	70.82	5.98	483.54	4.5	0.97	46.257	2980.5	4.37	2	1	2	2	2
717852	1	37	2	20100326	0	39.2	2	1	2	1	1	1	2	31.4879	102	149	36	10.96	5.21	152	62.6	31.8	22.1	140	126.7	8.7	413.2	8.1	0.84	25.337	1555	72.5	1	2	2	1	1
717868	2	40	4	20100325	0	39.2	1	1	1	1	2	1	1	17.9089	42	91	55	5.09	4.64	148	78.4	43.2	66.5	136	60.7	7.8	337.2	7.36	1.04	24.079	844.9	1.44	2	1	1	2	2
718122	1	72	3	20100326	0	39.2	2	1	2	1	2	1	1	20.7612	82	138	56	6.17	4.56	145	68.9	42.5	23.7	133.2	196.3	23.72	349	3.85	0.76	75.553	1590	2.2	2	2	2	1	1
718315	1	47	4	20100412	1	0.5	1	1	1	2	1	1	2	17.7154	110	89	50	8.63	4.88	141	71.3	43.4	18.7	136.2	95.3	5.61	191.6	5.16	1.08	48.955	3368	2.25	2	1	2	1	1
718323	1	62	2	20100328	0	39.1	2	2	2	1	1	1	2	24.623	68	130	57	8.76	4.02	124	58.5	38.1	14.1	137	93.6	9.7	226.1	5.03	0.94	90.145	3949.6	28.1	1	2	2	1	1
718325	1	76	4	20100402	1	0.2	1	2	2	1	1	1	1	21.7993	78	117	40	8.67	4.17	137	74.8	43.6	9.9	142	103	9	455.1	4.97	0.9	33.52	432	8.75	2	2	2	2	2
718357	2	79	2	20100329	0	39.1	2	1	2	1	1	1	1	25.5661	80	153	55	7.15	2.98	96	58.5	33.8	11.7	139	70.8	6.8	360.2	4.01	1.22	20.575	551.4	5.21	1	2	2	1	1
718433	2	85	3	20130225	1	3.1	1	2	2	1	1	1	1	21.83	60	126	40	6.43	3.63	118	59.6	35.5	19.2	151.5	121.2	19.27	783.94	3.28	1.53	58.392	24126	6.96	2	1	1	2	1
718438	2	43	2	20100329	0	39.1	1	1	1	1	2	1	1	20.5457	90	95	60	7.58	3.65	114	64.2	41.9	13.4	139	61.1	4.9	258.9	3.87	0.87	25.468	1886	1	2	2	1	2	2
718571	2	45	4	20100401	1	28	1	1	1	2	1	1	1	23.1405	50	108	30	6.33	5.72	168	82.8	48.8	20	142	99.9	5.3	463.6	5.65	1.39	69.02	2921.3	6.09	2	2	2	2	2
718571	2	46	3	20120417	1	3	1	2	1	2	1	1	1	24.6094	58	104	35	6.07	5.06	161	81.4	49.4	19.7	136.9	93.53	8.69	422.34	5.33	0.91	54.404	1452.7	7	2	2	2	2	1
718950	1	55	4	20100409	0	38.7	1	1	2	1	1	1	3	22.6757	102	115	35	8.71	5.78	160	68.6	37.6	32.7	140	95.2	11	471.8	5.19	0.98	30.799	1170	6.06	2	2	2	2	2
718981	1	46	4	20100406	0	38.8	1	1	1	2	1	1	3	21.6713	93	112	19	6.9	4.71	144	67.5	40.4	10.4	136	79.8	5.6	318.1	5.09	0.89	42.504	2036	7.92	2	1	2	2	2
719312	1	48	2	20100406	0	38.8	1	1	1	1	2	1	2	23.8751	59	99	60	10.29	5.18	158	83.6	47.9	13	134.7	112.1	10.03	339.9	7.72	1.01	27.653	35.4	6.62	2	1	2	2	1
719359	2	28	3	20100407	0	38.8	1	1	1	2	1	1	1	24.4646	103	125	45	7.63	3.85	104	65.9	33.2	8.5	142	45	6.4	298.4	7.51	1.86	45.154	1210	6.75	2	2	2	2	2
719373	1	54	4	20100407	0	38.8	1	1	1	1	2	1	1	17.0993	89	106	60	8.42	5.42	183	76.3	49.8	52.7	140	69.3	5.3	409.9	4.34	1.08	21.914	1112.2	3.84	2	1	2	2	2
719618	2	64	3	20100408	0	38.7	2	2	2	1	1	1	1	27.0538	79	141	58	8.38	4.5	136	66.4	42.9	26	142.3	87.2	5.78	363.4	4.11	1.01	19.936	524.6	7.86	2	2	1	2	2
719621	2	64	4	20100416	0	38.5	1	1	1	2	1	1	1	20.5457	67	87	69	5.45	5.2	108	78.9	46.8	11.2	140.4	79.6	3.07	264.1	6.08	1.02	29.881	4007.3	3.5	2	1	2	2	1
719649	2	64	2	20100409	0	38.7	1	2	2	1	1	1	1	26.6389	77	143	33	7.66	4.6	139	78.1	39.8	12.4	138	64.8	6	332.7	4.47	0.8	17.298	536	6.94	1	2	2	1	1
719912	1	67	3	20100413	0	38.6	2	1	2	1	1	1	2	21.9713	65	105	45	9.15	4.23	129	64.5	40.4	19.7	136	148	13.1	375.4	4.08	0.73	51.679	2796.3	26.1	2	1	2	1	1
719920	1	82	4	20100416	1	7	2	1	2	1	1	1	2	27.102	66	146	35	8.46	4.54	134	74.3	45.8	19.3	137.7	119.2	5	534.2	3.98	0.88	27.63	406	9.85	2	2	1	1	2
719991	2	47	3	20100413	0	38.6	1	2	1	2	1	1	1	27.2173	63	113	39	7.22	5.4	158	77.6	45.6	12.6	147.5	82.7	5.3	283.9	7.29	0.82	17.197	1579.4	2.16	2	2	2	2	2
720002	1	66	4	20100412	0	38.6	1	1	1	2	1	1	1	21.6128	109	120	30	8.72	5.02	134	80	41.9	54.3	136	135	11.4	661.6	4.47	0.88	76.889	3488.4	21	2	1	2	2	2
720014	2	61	2	20100414	0	38.5	1	2	2	1	1	1	1	18.7305	75	110	62	4.14	2.48	73	63.4	37.4	5.1	145	66.6	3.5	193.1	4.27	1.2	39.969	559	4.28	1	1	2	2	1
720414	2	61	4	20100415	1	29	2	2	1	1	2	1	1	25.6369	50	105	58	10.69	4.14	148	68.1	38	16.4	135.4	168	15.98	670.4	6.1	0.7	29.596	1667.7	9.86	2	1	1	2	2
721186	1	73	4	20100423	0	38.4	2	1	2	1	2	1	2	23.6713	90	110	35	9.41	3.93	121	67	41	13.9	130.4	103.7	10.84	399.1	4.35	0.89	28.07	1450	46.3	2	2	2	2	1
721331	1	40	3	20100428	0	38.1	2	1	1	1	2	1	3	34.718	78	158	27	5.15	5.31	161	66.6	38.5	12.9	137	115.2	9.84	369.6	4.54	0.7	26.951	1997.8	4.41	2	2	2	2	2
721539	2	71	3	20100426	0	38.3	2	1	2	1	1	1	1	26.3465	60	127	55	7.11	4.16	123	67.6	39.3	13.70	140.00	70.80	8.90	388.60	3.49	0.84	47.985	1154.6	1.38	2	2	2	2	1
721611	1	57	3	20130319	0	3.4	2	1	1	2	1	1	3	27.3356	50	121	38	16.08	4.49	148	72.2	37.3	37.8	135.6	196.66	14.77	633.26	4.94	0.72	60.086	1505	6.41	2	2	2	2	1
721702	1	62	3	20100504	0	37.9	1	1	2	1	1	1	2	24.7721	60	120	31	7.44	4.17	126	70.7	43.5	14.1	139	121.7	7.94	409.8	4.32	0.72	28.604	2102.3	5.89	2	2	2	2	1
721878	1	41	2	20100429	0	38.1	1	1	2	1	1	1	2	27.7177	89	125	65	11.59	4.45	147	72.4	44.3	14.6	142	75.70	5.7	267.60	3.56	0.84	20.054	703.3	1.95	1	2	2	1	1
722343	1	36	3	20100430	0	38	1	1	1	2	1	1	1	19.5682	65	102	25	7.96	4.39	137	77.4	52.7	37.60	137	311.60	22.20	657.00	5.31	1.55	45.331	1240.2	1	2	2	2	2	2
722481	1	56	4	20100512	0	37.6	2	1	2	1	1	1	3	28.6501	71	137	69	7.44	5.37	173	76.1	47.3	18.6	136	93	6.7	458.8	4.76	0.74	30.22	65.3	17.6	2	1	2	2	1
722486	1	50	4	20100504	1	7	1	1	1	1	2	1	3	18.5185	73	117	56	5	4.44	135	73.1	46.5	43.3	135	83.9	9	377.8	5.24	1.29	46.986	4080.7	4.32	2	1	1	2	2
722494	1	64	3	20100504	0	37.9	2	2	2	1	1	1	3	27.6817	73	154	51	6.74	3.88	116	62.7	37.9	29.9	139	154	10.30	401.70	3.63	1.23	49.939	1566.0	2.18	1	1	1	1	1
722739	1	17	4	20100507	0	37.8	1	1	1	1	2	1	1	16.6043	86	101	65	9.25	4.76	126	57.9	37.2	18.6	140	66.80	4.7	286.50	3.60	0.92	49.523	3325.1	1.85	2	1	1	1	1
722762	1	65	3	20100505	0	37.8	1	2	2	1	1	1	2	19.4444	58	139	40	9.94	5.29	160	61.2	41.3	22.10	134	98.30	9.60	439.60	5.38	0.71	27.4	667.7	3.32	1	1	1	1	1
722781	1	76	4	20100506	0	37.8	2	2	2	1	1	1	3	25.2595	68	110	26	4.9	4.47	136	68.5	41.2	31.7	136.6	105.4	10	425.9	3.54	1.29	39.477	3240.2	32.5	2	2	2	2	2
722891	2	63	3	20100510	0	37.7	1	1	2	1	1	1	1	26.5625	65	125	58	8.40	4.69	132	73.9	38.6	15.2	137.20	72.40	3.42	366.30	6.94	1	94.146	1063.4	6.22	1	1	2	1	1
723122	2	77	4	20100510	1	0.2	1	1	2	1	1	1	1	22.7732	79	114	30	26.93	3.49	116	55.8	27.7	87	139	87	28.5	814.6	3.11	0.22	1074.97	8640.5	59.3	2	1	2	2	2
723128	1	52	2	20100511	0	25.6	2	2	2	1	1	1	2	25.9095	78	122	40	10.8	4.5	142	60.3	34.2	15.1	140	65.5	5.6	142.5	4.89	0.99	30.812	2093.5	48.4	1	2	2	2	1
723152	2	73	3	20100512	0	37.6	2	2	2	1	1	1	1	21.875	72	120	41	5.86	4.2	121	70.3	41.0	9.40	136	42.30	2.40	242.70	6.22	1.10	13.838	183	1.62	1	1	2	2	1
723162	2	71	3	20100513	0	37.6	1	1	1	1	1	2	1	17.7154	57	116	35	4.08	4.57	140	63.8	36.8	33	135	64.9	2.5	321.9	5.41	1.36	34.119	1536.2	1.97	2	2	1	2	2
723354	1	47	4	20100519	0	37.4	1	1	1	2	1	1	2	29.0174	88	98	23	6.72	5.40	157	75.6	46.5	28.20	140	109	6.3	469.20	6.14	1.01	27.631	1994.4	2.34	2	2	2	2	2
723384	2	54	3	20100513	0	37.6	2	1	1	1	2	1	1	25	72	180	55	7.55	4.63	126	65.9	38.9	20.80	138.3	76.6	5.42	356.8	4	1.35	21.519	672.3	2.18	1	1	1	1	1
723387	2	54	3	20100516	0	37.5	1	2	1	1	2	1	1	27.5482	84	116	60	11.22	4.78	129	76.1	43.4	13.6	137.9	52.4	6.60	275.4	6.52	0.98	24.366	14.8	10.8	2	1	2	2	1
723533	2	62	3	20100603	0	37	1	2	2	1	1	1	1	24.974	90	120	40	8.34	4.33	141	77.3	45.2	17.3	142	73.1	4.9	492.3	6.62	0.97	12.174	1457	6.32	2	2	1	2	1
723801	1	74	3	20100519	0	37.4	1	1	1	1	2	1	2	17.301	57	120	60	7.59	4.87	149	78.3	43.2	10.9	139.7	98.5	6.14	315.8	5.16	0.83	25.014	1966.9	2.52	2	2	2	2	1
723917	1	69	3	20100517	0	37.5	1	1	1	1	2	1	3	23.2254	76	140	50	5.22	4.53	136	65.8	39.4	17.9	141	70.70	4.8	494.70	4.92	1.94	52.475	1184	7.81	2	1	1	2	2
723944	2	70	2	20100517	0	37.4	2	1	2	1	1	1	1	25.721	60	160	55	6.09	4.03	112	67.6	40.4	16.8	141	75.80	5.10	289.90	4.01	1.47	36.85	440	1.59	1	1	1	1	1
723988	2	78	3	20100517	0	37.5	2	1	1	2	1	1	1	19.1111	92	138	32	5.07	3.73	114	59.8	36	20.3	144.2	83.4	8.95	342.1	4.17	1.25	55.562	7183.4	5.81	2	2	2	1	2
723996	2	55	2	20100518	0	37.4	2	1	2	1	1	1	1	28.9811	109	150	53	7.49	5.08	142	79.6	40.8	21.80	141	79.6	5.54	334.1	6.39	1.72	30.257	225	2.48	1	2	2	1	2
724211	2	69	3	20100521	1	30.3	1	1	1	1	1	2	1	22.0604	84	127	60	3.7	2.27	69	80	34.5	29.4	136	123.3	10.4	539.10	3.85	1.02	79.313	1790.2	5.06	2	1	1	2	2
724235	1	72	3	20100519	0	37.4	2	1	2	1	1	1	3	26.9896	78	147	38	5.42	4.94	142	68.4	46.4	25.8	140	87.9	7.42	400.9	5.18	1.41	35.103	143	2.55	2	2	2	2	1
724237	1	45	2	20100519	0	37.4	1	1	2	1	1	1	2	24.3824	61	107	68	10.63	4.31	127	61.6	37.3	11.6	142	71.1	6.2	297.9	4.12	0.61	26.868	487.7	3.03	1	2	2	1	1
724238	2	47	2	20100520	0	37.3	1	1	2	1	1	1	1	20.4467	90	125	67	3.88	4.23	127	77.3	46.9	12.5	143.8	65.9	5.3	243.1	5.33	1.15	31.451	817.0	7.18	1	1	2	1	1
724290	2	79	4	20100524	0	37.1	2	1	2	1	1	1	3	26.2917	54	140	60	6.64	4.06	118	61.8	34	15.4	139.9	83.3	6.24	242.4	3.63	0.90	29.681	933.5	7.05	1	2	2	1	1
724400	2	70	2	20100521	0	37.1	2	1	2	1	1	1	1	24.4444	59	130	63	6.45	2.49	95	71.5	39.7	6.9	139.7	80.20	11.3	176.3	2.95	0.69	38.718	1869.8	3.8	1	1	2	1	1
724403	1	74	3	20100520	0	37.3	2	1	2	1	2	1	3	29.0174	74	135	58	6.94	4.37	130	72.1	39.8	20.6	146	142.5	8.01	376.4	5.78	1.28	16.779	736	1.45	1	1	2	1	1
724643	2	84	3	20100706	0	35.8	2	1	2	1	1	1	1	21.7865	69	95	37	5.13	3.44	108	67.8	36.3	17.7	136	159.9	13.4	588.4	4.15	1.17	39.486	4164.5	12.6	2	2	2	2	1
724704	1	74	3	20100520	1	10.7	1	2	2	1	1	1	2	22.0386	88	110	60	16.41	4.27	129	76.6	38.2	19.5	133	110.7	13.9	322.8	4.10	0.97	78.166	1260.9	18.9	1	2	2	2	1
724734	1	79	4	20100526	0	37.2	2	2	2	1	1	1	1	26.2596	83	98	50	7.9	4.77	146	69.6	40	25	141	98.3	8.8	473.4	2.91	0.67	27.297	1381.3	2.77	2	1	1	1	2
724783	2	59	3	20100719	0	35.4	1	1	1	1	2	1	1	24.7676	90	114	30	6.49	4.44	134	76.9	45.7	15.7	140	59.8	7.4	317.7	5.95	1.5	22.588	524	2.95	2	2	2	2	2
724865	1	57	3	20100524	0	37.2	1	1	2	1	1	1	2	22.7583	69	115	60	8.43	4.63	144	74.1	47.2	27.7	139	87.8	5.2	402.10	6.27	1.45	492.84	610.1	1.42	1	1	1	1	1
724927	1	60	3	20100524	0	37.2	2	1	2	1	1	1	1	24.2215	70	97	40	5.18	4.9	149	66.6	39.1	21.8	139	66.7	5.5	393.2	4.76	0.9	30.435	1717.2	1.38	1	2	2	2	2
724935	1	71	3	20100525	0	37.2	1	1	1	1	2	1	1	23.3234	74	127	58	7.65	4.22	129	65	37.7	33.8	139.8	97.2	9.49	445.8	4.18	1.23	38.629	2673.5	2.29	2	1	1	2	2
724939	1	69	4	20100529	1	6	1	1	1	2	1	1	3	18.5178	76	103	35	5.61	4.37	136	71.9	41.4	18.3	140.1	96.7	3.8	249	4.02	0.96	31.274	3145.5	11.3	2	1	1	2	2
724942	1	55	4	20100525	1	30	1	1	1	2	1	1	1	26.9274	116	96	40	3.61	4.49	128	66.4	35.1	66	136	120.5	8.3	568.9	3.66	0.68	95.9	4243.3	5.16	2	1	2	2	1
724943	1	53	3	20100524	0	37.2	1	1	1	2	1	1	3	22.4088	97	117	36	5.2	4.24	141	87.1	47.6	134.1	140	60.3	5.2	423.5	3.94	0.83	62.155	1545.8	32.5	2	2	2	2	2
724990	2	60	4	20100527	1	1.1	1	1	2	1	1	1	1	23.1111	70	106	38	5.88	4.82	125	64.3	36	44.2	134	90	10.9	478.1	2.68	0.5	82.819	5741.2	5.7	2	2	2	2	2
725000	2	34	4	20100526	0	37.2	1	1	1	2	1	1	1	22.0317	130	90	30	8.08	5.49	137	57	29.3	65.8	135	66.10	8.2	331.80	3.18	0.30	383.65	5631.9	12.7	2	2	2	2	2
725065	1	40	4	20100525	0	37.2	1	1	1	1	2	1	1	25.0995	80	126	58	7.87	5.94	167	75	46.6	42.7	137.1	91	5	469.3	6.98	1.13	25.475	664.0	3.88	2	1	2	1	2
725078	1	60	2	20100525	0	37.2	1	2	2	1	1	1	2	26.6097	75	120	43	6.81	4.9	139	70.4	46.7	27.6	139	98.3	7.80	365.60	4.77	0.87	28.271	2325.4	6.64	1	1	2	1	1
725121	1	54	3	20101108	0	31.8	1	1	2	1	1	1	1	19.9573	66	90	33	3.78	4.19	118	65.2	34	14.5	139.8	91.9	6.01	239.61	3.18	1.1	20.705	940.3	3.06	2	1	2	2	2
725216	1	38	2	20100527	0	37.1	1	2	2	1	1	1	2	27.3982	76	94	49	10.14	4.65	134	66.6	44.1	18.5	140	101.3	11.3	459.30	4.25	0.76	56.43	1729.6	4.41	1	2	2	2	1
725257	1	55	3	20100528	1	2	2	2	1	1	2	1	2	20.0474	63	99	31	9.03	5.56	168	70.6	46.9	29.3	138	142.6	12.8	502.8	5.51	1.47	54.312	2649	5.22	2	2	2	2	1
725270	1	57	4	20100528	0	37.1	2	2	2	1	1	1	1	30.2992	110	108	37	9.51	4.01	117	70	38.5	12.7	137	122.5	9.3	673.1	6.39	0.74	152.69	6995.7	143	1	1	2	2	1
725466	2	79	4	20100601	0	37	1	1	1	1	2	1	1	20.3954	75	114	35	6.16	4.14	131	70.6	38.3	11.3	133.8	184.9	10.68	449	5.72	1.28	17.595	1045.01	7.56	2	2	2	1	1
725611	1	47	2	20100601	0	37	1	1	1	2	1	1	1	25.9516	75	125	33	4.64	5.35	140	61.3	39.8	26.2	140	107.1	9.3	368.5	5.45	1.71	21.017	911.2	1.51	2	2	2	2	2
725634	2	23	3	20100607	1	5	1	1	1	2	1	1	1	22.0386	104	89	25	7.0	4.62	127	73.5	44.4	27.3	137	81.1	4.6	565	4.55	0.95	49.277	7159.93	4.78	2	2	2	2	2
725683	1	26	3	20100604	0	36.9	1	1	1	1	1	1	2	29.321	64	110	60	15.47	5.35	160	77	45.8	17	140	74.3	7.6	437.8	4.54	0.98	45.714	280	9.62	1	2	2	1	1
725697	1	70	3	20100607	0	36.8	2	1	1	1	2	1	3	18.424	58	135	55	9.39	5.61	157	67.2	41.1	20.6	136	130.1	20.4	890.90	5.98	0.83	34.705	5698.2	3.59	2	1	1	1	2
725738	1	74	3	20100601	0	37	1	1	2	1	1	1	3	27.2173	86	113	36	6.04	5.03	154	72.4	45.2	21.8	139	86.8	9.80	463.8	3.25	0.96	28.083	780	2.15	2	2	2	2	2
725770	1	62	2	20100602	0	37	2	2	2	1	1	1	3	25.462	75	88	53	5.48	4.88	151	70.8	43.4	10.1	140	91.7	5.9	238.1	3.75	1.13	66.406	584	2.13	1	1	1	1	1
725915	1	73	3	20100603	0	36.9	1	1	2	1	1	1	3	25.9516	56	130	50	8.43	5.29	149	71.8	42.8	12.2	138	101.98	12.59	541.56	5.55	1.16	25.821	519.6	2.46	1	1	1	1	2
726013	1	36	2	20100604	0	36.9	2	1	1	2	1	1	2	24.7721	90	99	45	5.5	6.58	204	78	45.1	28.9	140	196.1	18.1	485.1	5.93	1.01	45.233	1329.7	11.5	2	2	2	2	2
726097	1	22	2	20100607	0	36.8	1	1	1	2	1	1	1	17.7897	75	100	38	8.19	5.06	163	73.3	49.5	27.7	138	64.3	5.6	351.8	4.34	0.84	41.444	416.2	3.22	2	2	2	2	1
726222	1	68	4	20100608	1	0.1	1	2	1	2	1	1	1	20.9573	96	92	33	18.18	6.39	183	74.5	42.2	70.4	129	145	14.6	528.9	4.34	0.97	110.07	7100	43.4	2	2	2	2	2
726263	1	76	4	20100609	1	0.4	2	2	2	1	1	1	3	21.9136	62	90	29	6.97	4.14	119	55.6	28.9	7.5	135	74	7.1	261.1	4.07	0.92	59.369	1652	14.8	1	1	2	2	1
726582	1	64	2	20101009	0	32.7	2	1	2	1	1	1	3	26.0262	82	100	34	5.44	4.53	120	64.3	38.9	9.9	139.3	148	9.66	650.87	4.75	1.11	52.275	1657.6	11.1	2	1	1	1	2
726602	2	63	2	20100609	0	36.7	2	2	2	1	1	1	1	25.7812	70	140	60	6.14	5.13	143	80	48.6	18.2	138	63.1	4.5	281	5.95	0.89	30.669	8734	2.61	1	2	2	1	1
726604	1	59	2	20100613	0	36.6	2	1	2	1	2	1	3	21.7776	78	149	57	7.95	4.88	150	77.6	51	17.7	137	105.9	9.4	370.8	5.76	1.34	25.004	474.7	5.53	1	1	2	1	2
726655	1	47	3	20100611	0	36.6	2	1	1	2	1	1	1	24.8163	82	130	25	9.28	5.34	158	63.5	40.9	25	141	105.4	5.9	453.3	5.24	1.02	75.493	2772.3	5.63	2	2	2	2	2
726676	2	49	2	20100611	0	36.6	1	1	1	1	1	1	1	20.3125	63	114	67	8.67	3.97	118	64.2	41.3	30	140	62.3	2.3	218.3	4.4	1.82	23.434	637.1	13.8	1	1	1	1	1
726923	1	52	2	20100613	0	36.6	2	1	1	1	2	1	3	25.9455	76	140	60	7.65	4.4	134	70.1	41.8	16.7	137	72	5.7	331.7	4.57	0.76	35.825	78.1	2.52	1	1	2	1	2
727095	2	69	3	20100615	0	36.5	1	1	1	1	2	1	1	22.4323	60	112	42	5.29	4.61	143	53.1	32.4	20.2	139	75.7	6.2	435.8	4.78	1.33	16.925	5474.4	2.3	2	1	1	1	2
727104	1	46	3	20100705	0	36	2	1	1	1	2	1	2	24.3827	86	140	70	7.44	4.11	123	78	41.4	22.3	138	102.5	5.4	361	7.06	1.09	58.916	2787.3	11.8	2	1	2	1	1
727173	1	22	3	20100618	0	36.4	1	1	1	1	1	1	1	15.7407	98	96	45	6.68	5.2	152	71.9	42.5	32.4	136	70	11	476.8	3.47	1.05	773.12	5524	31.3	2	1	1	2	2
727176	1	47	4	20100618	1	5	1	1	1	1	2	1	3	20.2297	70	120	55	5.08	4.11	119	71.9	37.4	85.7	134	53	9	227.8	4.61	1.51	142.93	5010.4	20	1	1	1	2	2
727231	2	88	3	20130321	0	3.3	2	1	1	1	1	1	1	22.6003	98	116	60	6.07	4.16	124	74.1	43.5	22.3	140.7	109.22	6.82	580.19	4.59	1.12	56.237	1288	5.02	2	1	2	1	2
727329	1	69	3	20100621	0	36.3	1	1	2	1	1	1	3	17.2364	65	130	20	8.23	3.7	123	67.3	39.6	15.6	142	148.4	13.1	492.6	3.68	1.28	48.902	1151.2	1.42	1	1	1	1	1
727370	1	72	3	20100621	0	36.3	2	1	2	1	1	1	1	22.4913	94	132	60	8.35	4.16	124	72.3	40.1	20.4	143	76.3	3.8	201.6	3.3	1.06	38.211	1127.2	14.2	1	2	2	1	1
727536	1	64	3	20110529	1	2.9	1	1	1	2	1	1	1	23.6652	77	96	26	7.01	5.35	163	75.3	31.7	37.5	139.6	115	6.36	676.81	5.3	0.97	53.934	1262	4.45	2	2	2	2	2
727578	2	63	3	20100622	0	36.3	2	1	1	1	2	1	1	19.1406	50	105	62	4.34	3.88	123	77.1	46	27.7	142	75.4	5.3	375.9	5.91	2.62	84.799	2479	3.31	2	1	2	2	1
727597	1	73	2	20100625	0	36.2	2	1	2	1	1	1	1	26.7949	65	156	40	4.73	3.95	122	65.8	41.7	8.5	137	119.3	7.4	376.4	4.24	1.02	23.874	2409.1	5.74	2	1	2	1	1
727706	1	29	4	20100623	0	36.3	1	1	1	2	1	1	2	31.1207	81	105	30	8.69	5.57	163	71	48.6	42.5	141	119.5	5.7	538.6	4.59	0.83	34.454	726.7	7.89	2	2	2	2	2
727708	2	45	3	20100623	0	36.3	1	1	1	2	1	1	1	16.4062	114	91	53	5.2	4.27	132	65.1	43.9	16.9	138	82.7	7.3	410.2	3.73	1.25	50.591	4445.6	3.31	2	1	2	2	2
727734	1	64	3	20101015	0	32.5	2	2	2	1	1	1	2	23.5102	65	124	25	2.36	4.50	134	73.6	44.1	14	140.8	124.79	8.21	475.23	4.13	0.95	28.642	1860.5	1.52	2	2	2	2	2
727774	1	55	2	20111205	0	18.9	1	1	1	2	1	1	3	28.0816	90	99	50	10.81	5.75	166	67.5	40.3	54.8	141.6	71.16	7.15	489.29	4.52	1.46	16.092	736	3.92	2	1	2	2	2
727786	1	75	3	20101208	0	30.8	2	2	2	1	1	1	3	26.3465	82	120	48	10.84	4.52	135	74.4	46.2	13	139.9	97.05	6.75	529.11	4.24	1	50.489	1576.1	3.18	1	2	2	2	2
727794	1	75	4	20100705	1	32	2	2	1	2	1	1	3	26.6728	60	102	56	7.75	4.58	135	78.8	41.3	26.8	137	124.8	9.7	722.6	4.59	0.76	62.897	1877.1	3.75	1	2	2	2	2
727794	1	76	4	20120116	0	17.5	2	2	1	2	1	1	3	24.2215	75	90	35	8.92	3.25	97	68.7	41.7	19.4	137.5	154.2	20.01	600.67	4.75	0.74	54.046	1440.6	23.2	2	1	2	2	2
727794	1	76	3	20120328	0	15.1	2	2	1	2	1	1	3	23.6614	55	81	40	6.07	4.13	122	74.1	43	18.4	135.6	195.33	15.52	562.3	5.93	0.96	45.032	1375.4	2.97	1	1	2	1	1
727794	1	77	4	20130104	1	3	1	2	1	2	1	1	3	24.8016	80	118	38	9.18	4.66	132	73.3	41	24.6	143.6	118.81	9.49	706.16	3.12	0.82	56.399	7196.9	16.8	2	2	2	1	2
727970	1	50	2	20100628	0	36.1	1	1	2	1	1	1	3	26.2188	82	130	40	5.59	4.73	135	63.1	41.7	11.7	139	93.3	4.9	493.6	5.77	0.84	20.002	1463.3	2.56	2	2	2	2	1
728104	1	66	3	20121116	0	7.5	2	2	2	1	1	1	1	22.5827	95	150	40	8.63	5.71	170	68.4	41.1	28.1	144	99.4	8.92	417.97	5.12	1.14	39.294	1791	1	2	2	2	1	1
728107	1	59	3	20100629	0	36.1	1	1	2	1	1	1	3	22.2949	85	118	33	3.49	2.76	95	67.4	39.8	18.1	139	87.7	5	358.7	2.77	0.87	11.418	814.6	2.1	2	2	2	2	2
728107	1	60	3	20111104	0	19.9	1	1	2	1	1	1	2	22.7903	69	105	35	5.2	2.75	100	60.6	36.8	17.1	138.9	85.75	7.47	512.94	3.73	0.88	13.507	1006.3	2.65	2	2	2	1	2
728122	1	16	3	20100630	0	36	1	1	1	2	1	1	1	20.8325	116	102	25	6.59	5.08	144	71	45.8	31.1	138	94.3	6.4	191.5	5.56	1.38	34.004	2986.9	2.68	2	2	2	2	2
728171	1	49	3	20100702	0	36	1	1	1	2	1	1	3	31.6032	76	102	24	6.53	4.89	139	77.4	47.7	31.7	138	88.9	8.6	637.1	7.45	1.13	22.054	1113.1	5.81	2	2	2	2	2
728215	1	70	2	20100701	0	36	1	2	2	1	1	1	2	24.3865	65	126	70	9.32	4.32	132	66.1	41.8	7.3	139	79.7	5.1	434.5	3.9	1.38	33.391	610.5	1.23	1	1	1	1	1
728288	1	65	2	20100705	0	35.8	1	1	1	1	1	1	3	23.2254	64	140	68	7.34	4.6	149	63.1	37.9	23	139	70.8	6.6	230.4	4.68	1.34	39.946	1503.3	1.86	1	1	1	1	1
728313	2	69	3	20100707	0	35.8	2	2	2	1	1	1	1	21.4109	70	130	40	5.08	4.33	128	78.5	46.4	15.2	140	94.6	10	549.1	3.79	1.11	40.843	2308.6	8.01	2	1	2	2	1
728386	1	46	3	20100705	0	35.8	1	1	1	2	1	1	2	23.5666	71	108	20	10.48	5.25	148	65.6	38.8	32.8	142	100.2	7.9	409.3	3.93	0.77	40.084	1382	27.2	2	2	2	2	2
728391	1	36	2	20110714	0	23.5	2	1	2	1	1	1	3	28.3675	96	116	49	6.33	5.1	147	78.7	45.4	17.9	138.9	147.05	9.39	697.9	4.4	0.76	30.202	481.9	4.74	2	1	2	2	1
728450	1	66	4	20100630	0	36	1	1	1	1	2	1	3	24.4898	84	139	62	6.53	3.95	105	79.4	37.6	41.8	138	65	5.5	423	3.17	0.73	56.368	2004	5.78	2	1	2	2	2
728467	1	46	2	20100701	0	36	1	1	2	1	1	1	2	24.8591	10	110	58	6.7	4.64	152	60.9	31.3	6.4	138	81.9	3.5	278.6	4.59	1.19	25.171	426	1.84	1	2	2	1	1
728718	1	53	3	20100706	0	35.8	1	2	2	1	1	1	2	24.6755	92	120	28	5.75	5.74	178	78.2	45.8	46.9	137	103.6	9.3	422.3	4.99	1.32	77.189	1656	2.59	2	2	2	2	2
728764	1	65	4	20100708	0	35.7	1	1	1	1	2	1	3	29.9383	94	110	65	8.73	4.9	155	70.6	46.4	33.1	134	95.6	6.4	517.6	5.39	1.15	25.34	849.2	1.83	2	1	1	1	2
728867	1	51	2	20100707	0	35.8	1	1	1	2	1	1	3	23.3234	80	105	35	6.67	5.18	160	78.3	48.5	22.3	140	80.6	6.8	377.5	6.14	1.8	31.29	1780.2	2.57	2	2	2	2	2
729016	1	52	4	20100714	0	35.5	1	1	1	2	1	1	2	21.3839	68	86	28	5.38	5.3	179	71.9	41.9	24.7	140	89.6	8.4	519.7	5.18	1.41	33.617	943.8	2.49	2	2	2	2	2
729019	2	69	4	20100712	0	35.6	2	1	1	1	1	1	1	27.5312	78	143	59	7.67	4.68	125	68.6	38.5	10.8	139	61	6.4	332.9	4.37	1.03	31.127	1119.7	10.3	1	1	2	1	1
729030	1	56	3	20100715	0	35.5	1	1	2	1	1	1	2	27.3356	74	106	47	5.52	4.35	145	61.2	35.4	17.5	138	52.7	7	254.9	3.65	0.75	53.582	1600.6	12.6	1	2	2	2	1
729032	1	68	4	20100714	0	35.5	2	1	2	1	1	1	2	21.6333	85	110	40	12.45	4.32	132	76.7	41.4	9.6	133	150.8	13.8	454.5	3.75	1.47	15.354	1825.7	21.1	1	2	2	1	1
729067	1	63	3	20100716	0	35.5	2	1	2	2	2	1	2	26.7299	62	120	60	10.2	4.95	159	70.9	43.2	23.4	141	105.7	5.2	352.8	4.26	1.02	38.099	2222.6	2.37	1	1	2	1	1
729096	1	38	4	20100715	1	0.3	2	2	1	2	1	1	1	27.2311	94	82	35	8.99	4.19	121	50.2	29.3	22.8	132	84	9.3	435.3	3.7	0.45	154.28	8191	17.3	1	1	2	1	2
729214	1	56	3	20100713	0	35.6	1	1	1	2	1	1	2	18.2531	68	106	45	5.21	4.84	147	64	43.2	10.2	141	109	10.2	317.3	5.96	1.35	16.911	1934.5	5.32	2	2	2	2	2
729236	1	46	4	20100715	0	35.5	1	1	2	1	1	1	2	24.2215	74	108	60	13.99	4.05	139	57.6	36	19.5	141	54.1	3.4	242.5	5.88	0.65	33.59	1198.9	9.84	1	1	2	1	1
729282	1	19	3	20100712	0	35.6	1	1	1	1	1	1	2	30.5556	103	118	21	11.7	6.84	195	81.5	47.6	35.2	138.6	106.9	8.69	730.1	6.67	1.15	49.978	1528.6	3.18	2	2	2	2	2
729324	2	63	2	20100713	0	35.6	1	1	2	1	1	1	1	31.0446	64	140	70	6.93	4.49	130	64.9	38.2	17.4	139	79.8	5.1	329.9	4.33	1.08	34.549	825.3	4.5	1	2	2	1	1
729439	1	55	2	20100716	0	35.5	1	1	2	1	1	1	2	24.7721	53	117	60	6.94	4.91	144	65.7	42	16.2	137	81.8	6.8	281.6	3.04	1.09	12.493	413.8	5.74	1	2	1	1	1
729454	1	64	4	20100716	0	35.5	2	1	1	1	1	1	1	25.5036	78	110	32	6.96	5.64	177	73.4	43.1	30	137	112.9	10.5	515.5	6.26	0.91	35.337	792.7	2.93	2	2	2	2	2
729581	1	64	3	20100716	1	3	1	1	1	2	1	1	1	22.835	121	108	18	7.01	4.17	128	75	42.8	28.3	136	110.7	7	439	4.95	1.05	65.838	2043.8	20.8	2	1	2	2	2
729860	1	65	3	20100719	0	35.3	2	2	2	1	1	1	1	26.2596	94	140	50	9.36	4.19	127	68.5	40	9.8	138	162.5	11.4	337.7	4	0.73	20.268	2102.5	3.96	2	1	1	1	1
729867	1	52	3	20100722	0	35.3	2	1	2	1	1	1	2	24.6755	76	95	30	3.21	5.61	157	61	37.1	23.6	140	135.9	13.2	629	4.69	1.11	93.213	1246.1	12.1	2	2	2	2	2
729888	2	56	4	20100721	0	35.3	1	1	1	1	2	1	1	20.7612	80	116	58	4.31	3.28	105	75.2	44.1	42.6	135	113.9	17.8	594.7	3.41	1.35	56.841	3006.9	3.20	2	1	2	2	2
730001	1	68	3	20100720	0	35.3	2	2	2	1	1	1	2	25.2493	96	135	15	7.92	4.04	131	61.9	40.5	34.3	141	122	11.3	409.6	3.77	0.75	87.11	1300	15.1	2	2	2	2	2
730022	2	68	2	20100720	1	23.3	2	1	2	1	1	1	1	28.0404	90	110	47	6.95	3.07	98	63.3	32.8	11.5	141	143.4	10.30	325.9	3.86	0.76	30.136	2293.9	77.6	1	2	2	2	1
730136	1	71	4	20100722	1	12	2	2	1	2	1	1	3	22.0932	80	120	22	9.4	5.28	166	67.6	39.9	29.3	137	102.8	12.3	320.3	5.98	0.84	90.397	4436.2	7.59	2	2	1	2	2
730146	1	74	3	20110913	1	1	2	1	2	1	1	1	1	19.1111	65	133	30	9.54	3.48	99	64.2	37.3	20.8	142.6	390.03	20.07	335.49	4.41	1.07	103.34	6250	6.97	2	1	2	1	1
730167	1	78	4	20100722	1	0.8	1	1	1	1	1	1	2	15.8079	82	98	57	8.13	1.83	52	51.8	20.8	18.2	137	56.4	5.4	124.5	2.63	0.52	165.35	2010.5	125	1	1	1	1	1
730191	2	74	3	20100723	1	31.2	2	2	2	1	1	1	1	20.0288	65	119	52	5.84	3.3	94	62.1	35.1	14	132	94.3	10.2	233.1	6.41	0.87	22.584	2588.1	8.53	2	2	2	2	2
730232	1	74	2	20100722	1	2	2	1	2	1	1	1	3	17.6745	65	132	60	9.8	4.29	131	66.8	37.7	45.7	139	102.2	4.7	331.8	5.78	1.69	27.078	691.8	6.79	1	2	2	1	1
730241	2	67	3	20100723	0	35.2	1	1	1	2	1	1	1	23.9224	71	120	23	4.05	3.54	105	77.5	41.8	15.9	138	67.2	5.0	358.8	5.75	1.77	14.983	4981.2	2.0	2	2	2	2	2
730405	1	31	4	20100728	0	35.1	2	1	1	2	1	1	2	30.4367	84	145	25	8.77	4.62	139	76.9	45.7	24	138	98.7	5.8	428.5	5.61	0.89	36.668	1372.7	8.64	2	2	2	2	2
730563	1	43	3	20100726	0	35.2	1	1	2	1	1	1	1	22.5466	87	92	35	5.76	4.61	136	61.2	39.3	37.9	139	79.5	5.1	443.7	3.88	0.88	46.795	4023	6.1	2	1	2	2	2
730578	1	75	2	20100726	0	35.2	2	2	2	1	1	1	3	25.9516	56	132	60	4.91	4.8	157	68	40.1	20	144.8	167.3	10.97	504.3	4.7	0.93	20.08	952.4	2.94	1	1	1	1	1
730613	1	43	3	20100726	0	35.2	1	1	1	1	2	1	1	24.9135	75	120	22	6.03	5.42	157	68.4	44.8	14.6	139	119	8	543.6	4.84	1.04	33.119	6597.2	2.76	2	1	2	1	2
730648	2	47	2	20100727	0	35.1	2	1	1	1	1	1	1	28.125	64	129	60	6.03	4.12	127	82.8	49.7	18.2	135	107.6	5.6	314.8	4.59	1	31.444	693.9	1	1	2	1	2	1
730651	1	41	3	20100727	0	35.1	2	1	1	2	1	1	3	25.0593	100	127	25	5.81	5.34	180	77.9	52.9	39.5	138	96	4.2	717.4	6.03	1.72	47.044	3350.6	10.9	2	1	1	2	1
730658	2	89	3	20100728	1	14	2	1	2	1	1	1	2	19.2974	60	130	50	15	4.06	122	67.8	45.7	11.9	144	103.7	12.4	317.6	4.43	1.59	53.99	1568	3.74	1	2	1	2	1
730694	2	69	2	20100728	0	35.1	2	1	1	1	2	1	1	20.8117	90	156	60	9.8	5.21	103	68	44.6	34.7	141	105.2	6.8	304.2	4.38	1.26	12.0338	1078.3	1.59	2	2	2	2	2
730842	1	20	4	20100804	0	34.9	1	1	1	1	2	1	1	20.5457	83	93	30	6.48	5.38	161	66	37.3	67.4	139	92.4	8.6	396.9	3.55	0.69	31.09	4130	14	2	1	2	2	1
730846	1	58	4	20100730	1	0.8	2	2	1	1	2	1	2	30.1896	60	109	68	13.78	4.34	135	60.3	32.5	33.5	134	141.1	28.2	846.8	2.92	0.54	161.83	4319.4	9.84	1	1	1	1	1
730850	1	15	4	20100730	1	2	1	1	1	2	1	1	1	17.0993	130	115	30	10.53	4.6	161	68.9	35.4	132.1	132	82.9	11.3	760.6	2.42	0.39	147.13	6000	65.3	2	2	2	2	2
731030	1	70	2	20100802	0	35	2	2	2	1	1	1	3	22.8571	65	156	57	7.1	3.35	101	56	36.5	8.7	139	109.9	5.6	308.5	3.5	1.1	24.037	4162.7	1.49	1	2	2	1	1
731441	2	47	3	20100805	0	34.9	1	1	1	1	2	1	3	20.4294	72	139	61	9.25	3.74	96	74	34.3	7.6	139	49.1	6.7	231.8	3.33	1.04	17.678	2099.4	32	2	1	1	2	1
731478	1	82	3	20100807	1	6.8	2	1	2	1	1	1	2	17.898	68	138	35	6.86	4.18	130	65.1	39.1	13.9	142	114.6	10.2	319.9	4.5	1.66	43.575	1563	7.36	2	1	2	2	1
731512	1	36	4	20110321	1	1.8	2	1	1	1	1	1	2	34.7699	110	106	20	8.41	5.29	161	67.9	40.3	37.3	140.5	98	5.99	747.46	3.02	0.7	42.493	2629	4.98	2	1	2	1	2
731920	1	73	3	20100809	0	34.7	2	1	1	1	1	1	3	31.3563	45	133	65	15.39	4.13	128	68.1	40.4	34.3	128.2	79.7	5.1	296.2	3.78	1.1	84.81	649	3.07	1	2	2	1	1
731984	1	28	2	20100810	0	34.7	1	1	1	1	1	2	1	21.2245	107	132	55	8.06	7.19	221	75.9	44.2	60.1	140	78.5	4.2	477.3	3.12	0.94	45.922	663.3	1.18	1	1	1	1	1
732013	1	72	2	20100810	0	34.7	1	1	2	1	1	1	2	19.7232	58	140	60	4.82	4.27	132	60.5	41	15.9	139	58.8	4.7	223	4.11	1.54	18.058	632.2	1.45	1	2	1	1	1
732062	2	65	3	20100812	0	34.6	2	1	1	2	1	1	1	29.1363	80	90	42	8.86	5.06	144	78.4	43	30.7	139	70	7.4	302	3.91	0.87	31.661	1923.3	15.2	2	2	2	1	2
732322	1	80	3	20100817	1	2	2	2	2	1	1	1	1	20.7612	74	120	39	3.51	4.47	133	61.6	39.6	31.4	138	90.8	7.7	342.1	3.44	0.99	31.125	7816.5	3.52	2	2	2	2	1
732399	1	74	4	20100816	0	34.5	2	2	1	1	1	1	3	25.5937	110	134	59	10.13	3.41	105	57	33.6	21	145	46.3	8.5	411.1	3.3	1.1	179.09	2444	65.2	2	2	2	1	1
732454	2	76	3	20100817	0	34.4	1	1	1	1	2	1	1	19.0677	86	120	60	6.45	4.4	134	72.5	41.5	40.1	142	70.4	7.3	482.4	3.06	0.88	52.595	2952.7	2.88	2	1	1	1	1
732465	2	73	2	20100819	0	34.4	2	2	2	1	1	1	1	25.3902	60	108	40	10.25	3.95	118	69.6	37.8	14.8	139	67.5	4.8	350.7	5.27	1.73	19.591	1931.8	44.7	2	2	2	2	1
732745	2	58	4	20100820	0	34.3	2	2	1	2	1	1	1	20.7967	75	115	15	5.37	4.51	129	75.5	48.2	13.8	138	121.6	11.5	523.8	5.78	1.54	32.551	534	3.36	2	2	2	2	2
732755	1	63	3	20100820	1	9	1	2	2	1	1	1	3	23.1834	77	110	40	9.41	4.37	135	68.7	39.2	13.9	136	76.7	6.1	418.3	3.97	0.68	21.698	909.4	7.91	1	1	1	1	1
732786	1	85	4	20120618	1	0.5	2	1	2	1	1	1	3	23.7196	80	130	25	9.61	3.48	106	72.5	38.7	22.5	142	148.1	10.5	486.6	3.31	0.97	105.4	6000	6.45	1	2	2	2	2
732972	1	82	3	20100823	1	2	2	1	2	1	1	1	3	21.9136	96	160	55	12.52	4.53	140	64.5	36.8	25.1	139	72.6	6.1	130	5.55	1.39	71.314	1942.5	44.4	1	2	2	1	1
732988	1	65	2	20100909	0	33.7	1	1	1	1	2	1	3	23.8754	63	102	60	5.25	4.75	157	70.6	42.1	19	139.9	129.37	5.71	479.12	5.54	1.17	17.209	1087.6	3.5	2	1	1	1	2
733103	1	51	3	20100825	0	34.2	1	1	2	1	1	1	2	21.4692	73	114	24	6.52	4.86	145	64.1	43	13.3	140	68.8	4.5	340.1	3.26	0.89	38.99	344	3.19	2	2	2	2	2
733112	1	81	3	20100825	1	25	2	2	2	1	1	1	3	22.913	91	139	44	6.92	3.61	109	69.1	40.2	19.1	135	236.3	12.6	518.3	4.25	1.11	42.126	10824	10.6	1	1	2	1	1
733128	1	60	2	20100825	0	34.2	1	1	2	1	1	1	3	23.8367	62	95	52	7.56	4.8	149	57.8	37.7	10.6	136	91	7.2	348.8	5	0.89	35.755	927	1	1	1	1	1	1
733135	1	67	4	20100825	0	31	2	1	2	1	1	1	1	23.8754	62	121	36	7.15	5.52	182	70.6	35	55.9	138	152.8	13.1	666.5	2.03	1.59	38.71	5482.9	38.5	2	1	2	2	2
733163	2	72	4	20100826	1	2	2	2	2	1	1	1	1	26.2917	54	130	23	11.87	4.18	120	75	36.3	21.3	140	167.4	7.9	426.7	2.77	1.04	133.6	8349.1	24.2	1	2	2	1	2
733301	2	67	2	20100827	0	34.1	1	1	2	1	1	1	1	32.0161	76	120	45	7.7	4.47	121	65.8	41.7	7.4	140	89.1	4.3	273.5	4.54	1.18	50.458	754	5.29	2	2	2	2	1
733353	1	50	3	20100830	1	14.3	1	1	1	2	1	1	2	22.7732	80	90	26	6.15	3.66	113	67	40.9	33.3	139	76.9	9.9	440	5.4	0.96	47.757	1909.3	4.25	2	1	2	1	2
733512	1	55	4	20100903	0	33.9	1	1	1	2	1	1	2	25.9259	70	115	46	5.97	5.1	161	69	41.8	13.9	138.9	114.88	7.65	460.46	4.6	1.04	32.09	643.8	3.1	2	2	2	2	1
733543	1	55	2	20100831	0	34	1	2	1	2	1	1	1	22.921	112	128	33	7.59	5.99	176	75.1	41.6	42.7	143.9	98.3	9.31	212.37	4.57	0.83	48.941	386.5	43.5	2	1	2	2	2
733544	1	74	3	20100901	1	10	1	1	2	1	1	1	1	16.937	55	105	28	6.39	4.41	132	71.2	38.6	24	136.1	140.56	16.57	511.55	2.9	1.21	30.975	2125.5	12.1	2	1	1	1	1
733559	2	26	3	20100902	0	34	1	1	1	1	2	1	1	18.8271	84	122	50	11.6	3.42	102	68.6	37.3	10.8	135.4	89.11	5.6	271.12	4.15	1.3	48.214	4021.8	31	2	2	1	1	2
733927	2	61	4	20100903	0	33.9	1	1	1	2	1	2	1	17.1875	70	96	45	5.54	4.32	136	69.9	41.7	29.9	141	104.53	12.9	442.36	4.87	1.58	21.157	4930.7	1.58	2	1	2	2	2
734190	1	55	2	20100907	0	33.8	2	1	2	1	1	1	3	25.8645	65	130	40	5.71	4.59	147	74.3	43.5	13.8	140.8	100.39	6.31	415.76	4.77	0.87	24.722	1173.7	5.55	2	2	2	1	2
734254	2	65	3	20100908	0	33.7	1	1	1	2	1	1	1	21.5139	56	113	35	6.97	5.38	160	71.7	41.5	16.1	138	78.7	6.8	189.9	5.19	1.5	41.318	872.8	7.01	2	2	2	2	1
734804	1	46	4	20100913	1	17	2	1	1	2	1	1	2	29.0606	111	140	21	7.26	5.08	164	76.1	44.4	21.7	137.6	145.93	7.99	574.7	4.72	1.13	60.898	3576.9	4.2	2	2	2	2	2
734833	1	70	3	20100913	0	33.6	2	2	2	1	2	1	3	16.3304	102	138	40	2.7	3.34	107	58	37.4	7.3	140.4	125.23	10.5	458.4	4.16	0.6	32.504	5291.8	1	2	2	2	1	1
734834	1	72	4	20100910	0	33.7	2	2	2	1	1	1	3	25.9259	78	97	25	5.41	4.49	133	76.1	36.4	15.8	136.7	166.63	13.82	588.38	4.04	0.7	24.015	2128	4.77	1	1	2	2	2
734858	2	74	4	20100913	0	33.6	1	2	2	1	1	1	2	23.4375	67	106	33	8.41	3.82	110	60.3	36.3	23.2	131.2	94.8	5.18	208.55	4.21	0.87	64.12	4357.2	38.6	2	2	2	2	2
734968	1	65	2	20100913	0	33.6	2	2	2	1	1	1	1	31.1224	71	145	60	3.22	4.24	130	63	41.1	14.2	137.8	83.83	7.31	184.28	5.55	1.69	23.749	768	2.42	1	2	1	1	1
735079	1	71	3	20100917	0	33.4	1	1	1	2	1	1	3	13.6991	81	95	36	6.57	4.68	144	71.8	43	23.1	132.1	94.18	9.22	396.77	4.64	1.39	61.3	1713.9	2.7	2	2	2	2	1
735084	1	75	2	20100914	0	33.5	2	1	2	1	1	1	2	26.7698	80	123	57	7.02	3.91	124	68	38.8	14.2	137.8	125.23	4.16	409.74	3.21	0.63	54.552	1776.9	53.2	1	1	2	1	1
735096	1	62	4	20100915	0	33.5	2	2	2	1	1	1	1	26.2596	75	108	24	6.58	4.87	147	75.9	45.9	22.7	140.6	148	8.78	298.12	2.57	0.6	78.436	918	5.15	2	1	2	2	2
735303	2	25	3	20100915	0	33.5	1	1	1	2	1	1	1	19.9219	105	115	55	10.33	3.08	71	70.5	38.4	11.8	140.2	79.69	3.75	234.21	5.2	1.26	80.826	1299.5	19.5	1	2	2	2	1
735346	1	58	4	20100916	0	33.5	1	2	2	1	1	1	2	22.1297	90	83	27	9	4.6	138	63.7	40.9	22.3	141	112.81	7.55	291.33	3.75	0.89	38.993	2284	7.91	1	1	1	1	1
735402	1	57	2	20100915	0	33.5	2	1	2	1	1	1	1	22.7583	60	145	68	7.58	4.44	148	71.2	45.2	17.2	139	93.7	5.5	268.8	3.41	0.86	29.562	684.1	1.07	1	2	2	1	1
735469	1	74	3	20100917	0	33.4	2	1	2	1	1	1	3	20.9042	55	133	50	4.47	4.22	131	62.8	37.1	19.4	142.4	108.67	4.91	292.88	4.31	1.44	34.052	2350.5	1.68	1	2	2	2	1
735734	1	51	2	20100919	0	33.4	1	1	2	1	1	1	3	23.5078	76	134	60	8.6	4.44	141	65.3	40.7	14.3	141.1	102.46	8.04	381.9	4.91	0.82	22.207	555.8	1.97	1	1	2	1	1
735784	1	20	2	20100925	0	18	1	1	1	2	1	1	1	24.114	84	110	35	6.89	4.89	161	61.9	39.4	67.5	139.3	111.24	5	557.59	2.22	0.66	36.855	2783.6	4.05	2	2	2	2	1
735845	1	63	2	20100922	0	33.3	2	1	2	1	1	1	2	24.858	87	105	35	18.7	3.64	132	58.6	33.4	29.6	137.8	142.2	14.64	496.35	2.58	0.81	77.62	3824.9	212	1	1	2	1	1
736104	1	55	2	20100926	0	33.1	1	1	2	1	1	1	3	27.3982	80	140	65	7.74	4.17	136	66.5	41.6	9.4	142.6	103.51	5.3	407.63	2.93	1.06	30.265	468	2.66	1	2	2	1	1
736113	1	61	4	20100926	0	33.1	2	1	2	1	1	1	3	23.1834	66	125	20	7.35	4.05	120	65.2	43.6	28.1	139.6	105.44	6.09	329.74	3.16	0.95	13.817	3062	3.88	2	2	2	2	1
736328	2	85	2	20100928	1	31	1	1	2	1	1	1	1	18.2222	94	110	30	7.05	3.98	116	68.7	39.2	12.6	135.6	89.96	11.26	336.09	4.09	1.65	20.64	2113.9	9.95	2	2	2	2	1
736373	2	75	4	20100929	0	33.1	2	1	1	1	1	1	1	18.7305	74	140	40	10.63	4.53	132	72	40.9	23.9	140.3	93.83	7.79	292.91	6.41	1.59	35.271	3542.3	10.1	2	2	2	2	2
736378	2	31	3	20100929	0	33.1	1	1	1	1	1	1	1	21.875	78	116	63	10.72	4.4	120	64.9	36.7	7	140	70.62	2.41	127.03	3.46	1.09	48.715	1954.9	3.6	1	1	1	1	1
736380	1	57	2	20100930	0	33	2	1	2	1	1	1	1	27.0842	66	136	55	7.1	5.22	156	74.1	44.9	22	141.2	105.44	5.46	541.05	3.92	0.92	30.152	683.8	3.26	1	2	2	1	1
736433	2	62	3	20100930	0	33	1	1	1	2	1	1	1	21.3333	90	95	30	7.99	4.89	148	75.2	46	45.2	139.4	140.26	7.54	771.07	5.81	1.66	389.6	4922	31	2	1	2	2	2
736519	1	55	3	20101005	0	32.8	1	1	2	1	1	1	2	23.1405	60	120	30	9.38	4.87	149	66.4	39.3	19.5	136.4	117.05	3.42	423.01	4.16	0.52	30.225	2872.2	15.3	2	2	2	2	1
736578	1	46	2	20101007	0	32.8	1	1	2	1	1	1	2	25.9516	66	122	60	13.51	5.47	165	65.5	40.5	25.6	138.5	107.38	4.57	307.02	4.18	0.77	22.578	578	27	1	2	2	1	1
736727	1	77	4	20101008	0	32.7	2	1	2	1	1	1	2	28.0763	110	120	33	10.63	4.63	138	65.6	35.8	38.7	139	120.92	13.09	455.27	5.38	0.94	194.93	6317.5	212	2	2	2	1	1
736773	1	49	3	20101008	0	32.7	2	2	1	1	1	1	2	26.2976	73	136	25	5.62	4.29	126	64	37.4	15.1	141.3	175.09	5.69	504.31	3.5	0.89	53.826	4473.7	4.78	2	2	2	2	2
736775	2	69	2	20101014	0	32.5	2	2	2	1	1	1	1	21.9261	92	114	60	7.28	4.07	126	70.5	44.2	12.9	140.7	93.83	3.42	238.2	4.75	1.74	12.364	887.4	1	1	2	2	2	1
736798	2	67	3	20101009	0	32.7	1	2	2	1	1	1	1	27.3437	84	113	42	10.93	3.28	97	72.6	38.2	10.9	138.4	126.72	4.69	325.17	3.45	1	43.507	5018.3	6.22	2	2	2	1	1
737011	1	48	2	20101009	0	32.7	2	1	1	1	1	1	2	24.6755	80	124	46	8.98	5.2	168	71.5	45.3	11.5	142.4	136.39	11.28	489	4.98	1.10	55.562	685.7	1.22	2	2	2	2	1
737015	1	52	4	20101021	1	0.3	1	1	1	2	1	1	1	24.4473	92	116	28	6.92	4.9	141	64.8	37	58.6	134.5	109.31	10.37	434.86	2.89	1.33	121.04	8339	21.1	2	1	1	2	1
737019	1	75	2	20101011	0	32.6	1	2	2	1	1	1	2	26.5338	72	147	46	7.44	5.76	119	82.1	46.6	14.8	139.5	80.29	5.62	295.71	5.65	1.17	31.347	513.6	2.13	1	2	2	1	1
737079	1	50	4	20101010	0	32.7	2	2	2	1	1	1	2	32.6059	70	111	48	6.23	4.91	147	66.2	41.9	13.4	144.1	109.3	6.38	284.54	3.04	1	49.029	2298	1.07	1	2	2	2	1
737146	2	47	2	20101009	0	32.7	1	1	1	1	1	1	1	25	56	108	62	5.56	3.95	121	76.8	42.3	8.1	139.2	74.48	3.34	150.88	4.36	1.62	29.692	1291	7.82	1	1	1	1	1
737304	2	77	2	20101012	1	10	2	1	2	1	1	1	2	15.8169	65	124	47	4.57	4.1	120	76.6	41.8	8.5	134	179.9	15.2	523.2	4.35	0.86	35.165	2198.2	7.05	1	2	2	1	1
737309	1	73	2	20101012	0	32.6	2	2	2	1	1	1	1	30.4867	56	125	30	8.76	4.59	142	82.9	46.2	34.7	139	135.3	8.6	469.5	3.51	0.86	56.073	2834.4	4.33	2	1	2	2	1
737374	2	23	3	20101014	0	32.5	1	1	1	2	1	1	1	20.83	123	90	33	5.92	4.01	127	69	42.1	13.9	142.6	93.83	2.66	572.94	6.03	1.15	37.734	1053	4.6	2	2	2	2	2
737717	2	72	2	20101014	0	32.5	2	1	2	1	1	1	1	29.0861	50	100	50	6.31	3.94	120	72.7	41.6	66	139	89.96	5.31	277.14	5.99	1.28	68.787	8252	9.72	1	2	2	1	2
737761	2	39	4	20101014	0	32.5	1	1	1	1	1	2	1	16.2234	103	94	68	7.74	4.76	124	65.9	37.9	26.4	141.3	86.09	5.65	611.19	2.98	0.56	183.04	6572.9	10.2	2	2	2	2	2
737774	1	69	3	20101020	0	32.3	1	1	1	1	2	1	2	17.9931	85	105	55	3.84	4.02	133	75.1	37.1	18.1	136	111.24	7.74	258.64	2.76	1	38.978	1372.2	3.3	2	1	2	1	2
737798	2	81	4	20101019	1	1	1	1	2	1	1	1	2	16.0145	75	105	60	9.5	4.46	126	64.9	36.7	12.1	136.1	113.18	8.13	406.26	3.81	1.31	67.863	1255.7	26.5	1	2	2	2	1
737871	1	62	2	20101015	0	32.5	2	1	2	1	1	1	2	28.3447	75	120	62	8.03	4.51	139	69	40.7	13.5	143.1	115.11	5.57	351.36	3.51	0.8	22.885	1965.2	46.5	1	2	2	2	1
737874	1	54	2	20101017	0	32.4	2	2	1	2	1	1	3	29.4029	71	131	45	5.39	4.71	153	66.9	42.7	9.5	139.6	78.35	5.47	395.78	3.94	0.82	21.932	739.6	2.1	1	2	1	2	2
737902	2	76	3	20101129	0	31.1	2	2	2	1	1	1	2	27.4714	81	136	47	2.52	3.18	101	72.7	38.9	9.6	132	120.26	7.43	543.46	4.94	1.31	49.183	5736	6.45	1	2	2	1	1
737942	2	29	3	20111205	0	18.8	1	1	1	2	1	1	1	26.4463	76	112	27	8.23	4.37	128	66.4	41.5	43	142	66.66	4.97	434.77	3.05	0.57	22.338	1374.2	3.58	2	1	2	2	2
738040	1	35	3	20101019	0	32.4	1	1	1	2	1	1	3	34.8825	84	121	30	8.08	5.07	159	63.6	41.7	12.2	143.4	93.83	4.16	448.3	3.25	1.05	20.09	599.5	1.62	2	2	2	2	2
738062	1	69	3	20101025	1	31	2	2	2	1	2	1	3	28.2828	86	120	43	7.95	3.26	98	79.7	38.8	7.8	138.3	231.19	19.04	772.19	3.75	1.21	43.35	4191.5	3.73	2	2	2	2	1
738076	1	71	4	20101020	0	32.3	2	1	1	1	2	1	3	26.0617	62	140	36	7.14	5.47	165	67	45.1	39.4	143.8	103.51	7.18	399.69	4.62	0.95	38.299	1913	2.87	2	2	1	1	2
738222	1	46	3	20101018	0	32.4	1	2	1	2	1	1	1	22.9481	69	100	25	6.28	5.35	156	80	43.7	14.8	141.3	103.51	6.3	419.05	6.56	1.17	37.645	1456.1	1.44	2	2	1	2	2
738252	1	54	2	20101018	0	32.4	2	1	2	1	1	1	2	24.7252	72	118	40	6.06	3.54	105	60.7	36.2	9.3	141.5	101.57	4.54	300.26	4.01	0.53	20.665	1391	3.86	1	2	2	2	1
738265	1	47	2	20101019	0	32.4	2	1	2	1	1	1	2	23.1834	70	108	30	8.24	4.85	160	64.1	40.8	11.8	136.6	144.4	11.77	410.1	3.25	0.94	47.415	655	2.26	2	2	2	2	1
738362	1	64	3	20101020	0	32.3	2	2	1	1	2	1	1	24.6755	68	120	30	8.1	4.63	146	73.6	44.8	25.7	141.7	91.9	4.44	351.44	4	0.99	31.872	1282.1	5.09	2	2	2	2	2
738395	1	67	3	20101021	1	19.3	1	1	2	1	1	1	2	19.5312	80	100	30	8.38	3.27	98	75.1	39.9	7.9	137.6	120.92	11.72	420.67	3.04	1.17	38.251	2640.4	10.2	2	2	1	2	2
738482	1	32	3	20130326	0	3.2	1	1	2	2	1	1	1	18.5911	70	86	40	7.93	2.89	100	59.1	32.2	24.8	128	114.88	7.84	705.21	3.03	1.47	66.222	3857	5.13	2	1	2	2	2
738666	2	69	2	20101208	0	30.8	1	2	2	1	1	1	1	27.2932	73	105	58	4.48	3.76	115	69.9	38.8	8	137.2	50.62	2.79	283.86	4.95	1.19	15.689	1224.8	11.7	1	1	1	1	1
738787	1	55	2	20101023	0	32.2	2	1	2	1	1	1	2	24.281	75	153	70	9.34	5.17	147	76.7	43.5	9.2	136.7	103.51	6.23	372.26	4.74	1.04	16.401	793	4.39	1	2	2	1	1
738887	1	51	4	20101025	0	32.2	1	1	1	2	1	1	1	25.6896	92	111	30	8.79	4.59	144	76.4	43.6	18	140.9	146.07	6.49	615.3	4.87	1.33	39.51	2776.7	6.86	2	2	2	2	2
739024	1	62	4	20101027	1	1	1	1	1	2	1	1	1	17.5781	84	82	25	6.01	39.2	130	61.4	38.2	12.5	137.8	97.7	11.46	395.58	3	1.12	40.043	2207.9	6.33	2	1	2	2	2
739026	2	82	2	20101027	0	32.1	2	1	2	1	1	1	1	22.2222	85	160	57	6.64	3.95	127	68.8	38.8	6.4	140.8	86.09	6.18	262.47	4.9	1.27	29.997	1400	7.04	1	2	2	1	1
739039	1	57	2	20101026	0	32.1	2	1	2	1	1	1	2	26.9274	75	120	65	7.78	4.75	136	69.2	40.7	8.6	137.9	107.37	5.68	402.63	3.62	0.89	28.275	379.5	4.23	1	1	2	1	1
739072	1	53	4	20101027	0	32.1	2	1	2	1	1	1	3	26.1224	84	119	55	7.1	5.13	169	75.7	44.7	19	135.1	109.31	7.62	222.27	5.07	1.31	327.56	1338.4	53.5	2	2	2	1	1
739193	1	60	3	20101028	1	13	2	2	2	1	1	1	1	25.0135	87	180	43	7.18	3.57	103	56.4	30.8	7	139.8	148	14.58	463.56	5.29	0.93	24.837	5039.6	1	2	1	2	2	1
739382	2	72	2	20101030	1	12	2	1	1	1	2	1	1	29.2969	67	130	53	10.18	3.75	113	57.9	32.9	16.6	140.1	93.83	11.39	319.03	4.47	0.99	36.204	2633.1	206	1	1	2	2	1
739734	2	59	2	20101101	0	32	2	1	2	1	1	1	3	31.1846	52	93	60	5.39	4.49	127	76.1	43.6	14.7	142.3	86.09	4.02	224.65	5.26	1.47	10.394	554.8	4.85	1	2	2	1	1
739742	1	67	4	20101101	0	32	1	1	2	1	1	1	3	24.5675	61	103	29	10.56	2.96	95	76.6	35.9	16.4	136.6	252.28	12.84	425.05	4.31	0.77	51.193	3199	19	2	2	2	2	2
739773	1	55	3	20101101	0	32	2	2	2	1	1	1	2	24.6094	67	103	42	5.91	3.29	116	57.3	32.4	13.2	142.6	105.44	7.11	362.48	3.85	1.07	39.042	1478.1	4.57	1	1	2	1	1
739786	1	42	4	20130304	0	3.9	1	1	1	2	1	1	3	23.5294	75	114	23	7.39	6.35	181	79.1	41.7	47.7	131.9	72.76	5.94	299.4	6.35	1.62	78.549	1686	13.8	2	2	2	2	2
739787	1	28	2	20101101	1	1	1	1	1	2	1	1	2	22.694	77	100	20	7.39	5.56	164	68	39	27.4	140.5	109.31	8.87	248.39	3.96	1.04	31.492	2794.7	1.8	2	2	2	2	2
739937	1	50	3	20101102	1	0.2	2	2	2	1	1	1	1	26.3656	75	160	30	5.59	3.29	93	55	31.3	13.5	142.7	554.28	26.11	386.85	4.39	0.85	37.078	7974.3	33	1	2	2	1	1
739962	2	58	4	20110304	0	27.9	1	1	1	2	1	1	1	24.539	78	88	25	12.18	5.6	170	53.6	35.2	32.6	134.8	109.06	9.76	549.62	4.43	0.52	32.214	1146	5.39	2	1	2	2	2
739962	2	59	4	20120613	0	12.6	1	1	1	2	1	1	1	24.539	78	88	32	6.87	6.01	187	76.3	43.4	61.8	140.6	87.96	7.74	643.92	4.97	1.33	20.4	271	3.95	2	1	2	2	1
739990	2	79	3	20101103	0	31.9	2	1	2	1	1	1	1	25.3906	64	120	36	6.17	3.08	98	62.5	38.9	7.2	141.1	130.59	10.71	445.6	4.03	1.06	29.005	3074.9	2.2	2	1	2	1	1
740042	1	48	2	20101103	0	31.9	2	2	2	1	1	1	3	27.7447	70	130	65	5.48	4.78	146	62	41.9	10.4	141.4	74.49	4.81	283.46	5.51	1.05	20.858	2204.3	10	1	1	2	1	1
740049	1	73	2	20101103	0	31.9	1	2	2	1	1	1	3	28.0664	80	110	45	5.72	4.34	127	76.6	46	11.3	140.4	105.44	11.58	497.51	6.58	1.05	39.845	1371.5	2.75	2	2	2	2	1
740255	1	54	2	20101109	0	31.7	2	1	1	1	2	1	2	23.6614	84	126	65	5.98	3.83	113	72.9	34.2	10.1	136.2	86.09	5.32	262.1	4.06	0.9	31.589	903.2	14.1	1	1	1	1	2
740266	1	56	4	20101105	1	23.6	1	1	1	2	1	1	1	20.227	103	100	22	6.7	6.26	181	76.6	39.8	18.6	135.3	84.16	8.55	491.41	4.91	1.17	27.374	547	29	2	2	2	2	2
740653	2	60	4	20101110	0	31.7	2	1	2	1	1	1	1	24.6094	71	110	39	5.38	4.71	141	61.8	38.4	15.9	141.1	80.29	4.49	278.07	3.08	1.21	34.593	846.7	2.64	1	1	2	1	1
740752	1	50	4	20101109	1	14	2	2	2	1	1	1	2	30.0232	80	106	20	4.94	5.03	166	71.3	40.5	30	136.1	115.11	8.19	711.82	4.72	0.9	53.948	4141.9	3.55	2	2	2	2	2
740762	1	40	4	20101112	0	31.6	1	1	1	2	1	1	2	26.5118	79	140	34	10.79	5.16	148	74.1	43.1	20.3	136.2	113.18	7.76	775.7	7.29	1.17	30.674	858	4.39	2	2	2	2	2
740913	1	50	2	20101112	0	31.6	2	2	2	1	2	1	2	26.1738	66	167	60	9.42	4.1	121	53.8	33.4	10.5	142.4	140.26	8.27	426.95	5.45	0.93	46.165	2032.1	2.33	2	2	2	2	1
740951	2	35	4	20101112	1	19.3	1	1	1	2	1	1	1	24.977	66	95	25	8.96	3.32	110	58.2	34.7	57.3	138.6	101.57	7.83	360.27	2.78	0.53	47.303	3520.4	4.33	2	2	2	2	2
740951	1	35	4	20110826	1	9	1	1	1	2	1	1	1	28.6501	95	90	30	7.14	4.68	148	57.6	32.5	89.2	132.8	67.51	5.02	356.92	2.8	0.72	83.348	2999	6.39	2	1	2	2	2
741078	1	74	2	20111118	1	13	1	2	2	1	1	1	3	28.125	66	125	26	9.11	5.07	160	73.8	43.1	24.1	136.4	68.59	5.35	491.26	4.34	1.36	14.479	1320	2.39	2	2	2	2	1
741297	2	68	4	20101116	0	31.5	2	1	1	1	2	1	1	29.2969	65	150	35	5.53	4.72	120	66.1	36.7	14.2	141.1	126.72	4.56	291.32	3.25	1	44.68	4066.5	4.56	2	2	2	2	2
741305	1	50	2	20101116	0	31.5	1	1	1	2	1	1	3	26.3958	51	116	55	9.62	4.39	130	67.6	41.3	12.9	140.2	113.18	5.91	496.66	4.31	0.91	19.139	666.1	1.26	2	1	1	1	1
741308	2	75	3	20101115	1	37.4	2	2	2	1	1	1	2	24.8358	118	102	36	8.15	4.04	113	70.8	36.5	15	137.4	159.61	11.01	590.03	3.28	0.59	116.17	5919.8	52.5	2	1	2	1	1
741308	2	77	3	20110830	1	20	2	2	2	1	1	1	2	24.2187	79	121	42	8.19	4.33	123	77.4	44.2	10.6	140.7	172.23	14.95	599.58	4.14	1.23	30.122	1084.9	3.81	2	1	2	2	1
741348	1	38	3	20101116	0	31.5	1	1	1	2	1	1	3	28.0863	70	115	42	7.42	5.03	151	77.6	46.1	9.7	139.9	103.5	4.73	434.8	4.11	0.89	23.491	726.6	1	2	2	2	2	2
741357	1	74	3	20101118	0	31.4	1	1	1	1	2	1	3	21.551	66	96	62	8.75	4.92	157	76.1	39.9	53.8	135.4	134.46	8.43	377.3	3.87	1.5	17.992	651.2	2.13	1	1	1	2	1
741395	1	45	4	20101117	0	31.5	2	1	2	1	1	1	2	29.3878	90	168	38	9.37	5.15	131	71.9	41.5	50.9	139.4	118.98	7.17	515.23	3.33	0.58	67.374	162	8.26	2	2	2	2	2
741399	1	68	4	20101118	1	24.5	1	1	1	2	1	1	1	17.5781	60	70	30	4.05	4.2	132	71.4	39.9	34.2	137.6	117.05	8.18	380.82	5.99	1.8	75.505	2702.9	22.6	2	1	1	2	2
741920	2	52	3	20101119	0	31.4	1	1	1	1	2	1	1	23.8281	78	120	60	9.92	5.1	152	80	45	27.1	137	93.83	8.72	361.95	4.82	0.88	27.487	853.9	2.64	1	1	1	1	2
742191	1	76	2	20101122	1	19	2	2	2	1	1	1	2	24.2424	69	99	53	5.74	3.01	96	61.9	35.3	8.5	137.3	130.59	6.55	337.41	3.55	0.99	34.494	736.5	50.3	1	2	1	1	1
742203	1	52	2	20101125	0	31.2	2	1	2	1	1	1	3	22.5309	70	130	44	14.09	4.62	148	72.1	42.9	14.4	138.5	133.81	10.02	536.73	5.36	1.16	25.206	896.5	1.88	1	1	2	1	1
742232	1	50	4	20101124	0	31.2	2	1	2	1	1	1	2	19.5682	77	122	40	12.25	4.83	153	70.3	42.3	12.2	135.9	118.98	9.96	353.69	2.89	0.64	24.027	778.9	11.2	1	2	2	1	1
742239	1	51	2	20101209	0	30.7	2	1	1	1	1	1	2	25.9095	84	160	35	9.75	5.48	178	72.3	43.1	16.1	140.4	100.92	6.65	303.33	6.02	1.6	28.857	1485.3	4.8	2	2	2	2	2
742252	1	62	2	20101123	0	31.3	2	2	2	1	1	1	2	21.4533	80	129	55	13	4.53	142	69.2	37.7	10.1	138.5	86.09	3.59	223.88	2.53	0.85	40.461	885.3	25.8	1	2	2	2	1
742253	1	41	2	20101122	0	31.3	2	1	2	1	1	1	2	25.1559	63	119	48	6.57	4.32	132	68.3	43.8	17.9	142.3	78.35	5.49	344.06	3.34	1.04	31.555	394	3.44	1	2	2	1	1
742276	2	47	4	20101130	0	31	1	1	1	1	2	1	1	17.1225	90	88	52	11.64	4.26	136	78.8	45.8	31.9	138	66.09	12.15	179.66	3.64	0.94	279.03	907.2	1.31	2	1	1	2	2
742277	1	69	2	20101123	0	31.3	2	1	2	1	1	1	1	24.6914	60	140	60	9.41	5.24	160	65.6	39.2	20.8	143.3	95.77	5.72	295.73	3.97	0.97	32.485	615.8	6.73	1	1	2	1	1
742281	1	60	2	20101123	0	31.3	1	1	2	1	1	1	2	29.0548	82	138	47	9.7	4.61	141	72.4	40.9	10.3	142.1	107.37	3.14	234.46	4.41	0.88	38.166	817.4	52	1	2	2	2	1
742627	1	46	3	20101125	0	31.2	2	2	1	1	1	1	3	26.449	83	115	25	10.24	3.67	112	55	31.5	9.5	140.4	184.11	11.02	461.55	8.38	1.25	54.528	412.66	4.43	1	1	2	1	2
742631	2	74	2	20101124	0	31.2	2	2	2	1	1	1	1	25.8876	60	143	65	4.28	4.08	127	76.4	44.9	13.7	143.2	99.64	4.45	214.76	4.08	0.85	31.268	535.3	1.36	1	1	2	1	2
742654	1	32	4	20101126	0	31.2	2	1	1	2	1	1	3	28.3937	87	125	35	9.06	4.81	145	64.9	40.1	42.1	139.4	104.79	5.87	470.27	4.66	0.95	53.19	2090.1	5.37	2	2	2	2	2
742682	2	64	4	20101130	0	31	2	1	1	1	2	1	3	19.6283	72	108	57	5.66	4.69	138	80	44.2	19.3	139.3	79.64	7.86	367.45	5.5	1.16	34.107	356	3.69	2	2	1	1	2
742693	1	84	2	20101129	0	31.1	1	1	2	1	1	1	3	20.5191	60	151	43	6.47	3.81	118	65.2	38.9	8.4	139.5	97.05	8.1	312.47	3.86	1.3	32.018	1040	1.73	1	1	2	1	1
742735	1	56	3	20101125	1	3	2	1	2	1	1	1	3	18.9069	92	115	20	6.1	4.88	143	61.7	36.7	10.8	138.7	133.81	7.89	496.61	3.28	1.18	37.217	8492	2.38	2	1	2	2	1
742907	1	71	3	20101126	0	31.2	2	2	2	1	1	1	2	26.5625	79	125	41	6.14	3.95	119	83.3	47.9	7.9	141.2	106.72	10.27	380.51	3.91	0.96	29.723	2498.5	3.92	1	2	2	2	1
742967	1	55	4	20101129	1	12	2	2	2	1	1	1	2	20.7612	76	103	28	9.2	4.15	148	61.6	38.5	20	137.3	97.05	5.61	485.18	5.29	0.97	44.709	3743.1	7.53	2	1	2	2	1
743163	1	55	3	20101129	0	31.1	2	1	1	2	1	1	3	26.8274	57	120	41	8.84	5.29	162	70.8	42.2	13.4	145.7	149.28	12.65	549.02	4.24	0.97	58.064	1704.9	2.44	2	2	2	2	2
743199	2	62	4	20101201	0	31	1	1	1	1	2	1	2	19.8347	97	109	56	5.41	4.31	122	63.8	35.1	19.1	139.8	66.09	8.37	210.87	3.24	0.97	38.545	3259	12.2	1	1	1	1	2
743340	2	84	3	20110902	1	0.6	2	1	1	1	2	1	1	24.974	68	91	58	9.14	2.58	82	62	36.3	21	134.3	96.3	18.53	547.78	2.85	0.89	92.915	8748	155	2	2	2	1	1
743901	2	70	3	20101206	1	10	1	1	1	1	2	1	1	18.026	67	116	40	3.77	4.02	125	72.3	42.9	30.1	141.4	110.59	21.08	824.49	3.69	1.45	47.888	4056.7	4.38	2	1	2	1	2
743932	1	66	3	20110110	0	29.7	1	1	2	1	1	1	3	23.1405	81	110	54	6.02	4.59	154	69.9	43.6	15.2	143.9	161.18	11.44	391.38	4.66	0.75	46.492	962.4	2.03	1	1	2	1	1
743962	1	69	3	20101206	0	30.8	1	2	1	1	2	1	1	23.1473	58	137	42	5.88	4.43	136	67.9	39.4	22.2	144.8	93.18	8.33	307.2	6.45	1.59	21.216	5166.4	1.31	2	1	1	1	2
743976	2	76	4	20101209	0	30.7	2	2	2	1	1	1	1	22.4813	99	147	45	9.07	3.73	97	58.4	31.2	6.6	139.4	68.03	5.01	213.81	3.46	0.94	37.05	2096.3	11.3	1	2	2	1	1
743987	1	71	3	20101208	0	30.8	1	1	2	1	2	1	3	21.5139	111	126	35	12.93	3.88	121	59.7	35.6	10.9	138.8	100.92	15.99	462	2.96	1.09	112.05	6580.9	31.2	2	1	2	1	2
743993	2	75	4	20101207	0	30.8	2	1	2	1	1	1	2	21.0937	71	135	35	3.42	4.33	140	68.4	35.6	8.6	135.2	64.16	7.84	314.76	2.72	1	58.391	4449.9	103	1	1	2	2	1
744206	1	68	3	20110103	1	22	1	1	2	1	1	1	3	26.2976	63	100	32	16.26	4.98	150	59.7	40.4	24.7	140.4	75.77	6.85	439.63	3.25	0.97	94.818	1684.7	3.5	2	2	2	2	2
744378	2	69	4	20101210	0	30.7	1	2	2	1	1	1	1	23.5078	94	116	32	9.65	2.74	77	66.7	37.2	16.7	135.8	93.18	12.85	494.1	4.61	1.1	87.245	3245	13.6	2	1	2	2	2
744408	2	71	2	20121203	0	6.9	1	1	1	2	1	1	1	26.2336	74	120	60	5.64	3.88	115	65.6	44.2	29.7	144.4	70.33	5.98	387.93	3.26	0.97	25.044	564	1.96	2	1	2	2	2
744540	1	56	2	20101213	0	30.6	2	1	2	1	1	1	2	25.8264	55	119	64	10.02	3.99	126	82.1	47.8	17	139.6	62.22	5.77	311.34	4.75	1.1	33.799	615.3	3.67	1	1	1	1	1
744597	2	74	2	20101213	0	30.6	1	1	2	1	1	1	1	23.3844	56	110	54	8.39	3.58	110	66.3	37.9	8.2	148.8	62.22	5.22	215.96	3.97	1.36	41.378	2441.5	4.44	1	1	2	2	2
744677	1	73	3	20110421	1	14	1	1	1	1	2	1	1	17.9931	83	97	40	2.82	3.9	122	57.8	22.8	15.1	138.8	64	9.23	420.06	3.98	1.3	36.337	5060	2.78	2	1	2	2	2
744710	2	63	2	20101212	0	30.6	2	2	2	1	1	1	1	21.4844	65	130	51	9.73	5.34	161	68.7	38.4	13.2	137.2	52.55	3.34	301.05	5.22	0.9	35.439	1178.3	11.4	1	2	1	1	1
744923	1	56	2	20101220	0	30.3	1	1	2	1	1	1	2	20.2812	94	105	35	10.78	3.41	113	76.8	36.3	27	131.4	91.24	8.43	317.52	3.39	0.57	27.922	3339.8	28.7	2	1	2	2	1
744924	2	57	2	20101215	0	30.5	1	1	1	1	2	1	2	23.8751	93	119	65	7.92	4.94	150	74.9	44	10.2	139.7	62.22	6.29	278.79	6.15	1.03	39.345	794.8	2.94	2	1	2	1	2
745405	1	73	4	20101220	1	21.3	2	2	1	1	2	1	1	21.0772	100	110	60	6.08	4.44	144	80	42.9	53.9	139.7	71.9	7.33	480.22	4.61	1.26	49.543	899.9	8.71	2	2	2	1	2
745457	1	75	4	20101223	1	0.3	2	2	2	1	1	1	3	24.5675	98	167	40	10.73	3.3	98	57.5	31.7	7	136.8	135.74	10.09	174.95	3.31	0.69	70.744	5146	169	1	1	1	1	1
745480	2	30	4	20101223	0	30.2	1	1	1	1	1	2	1	23.5078	98	94	58	4.60	2.65	79	78.9	30.2	25.6	135	247.5	24.10	808.4	4.48	0.35	23.532	4870.2	12	1	1	1	2	2
745902	2	72	3	20101222	1	0.3	1	1	1	1	2	1	1	21.6311	102	130	54	4.42	5.27	153	69.9	38.6	14.5	141.7	68.03	5.88	165.52	5.45	1.46	32.793	1737	5.76	1	1	1	1	1
745928	1	66	3	20101222	0	30.3	2	1	2	1	1	1	3	28.3737	58	94	60	9.52	4.33	136	65.1	38.4	15.8	140.1	87.37	8.38	293.41	4.46	1.14	140.74	1197.2	63.8	1	2	2	1	1
746109	2	78	2	20101228	1	10	2	1	2	1	1	1	3	18.7305	76	124	60	10.74	4.17	128	66.6	38.3	16.9	137.8	91.24	9.5	319.18	4.15	1.16	26.333	1162.8	2.67	1	2	2	2	1
746226	1	46	4	20101228	1	3	1	1	1	1	2	1	2	17.9151	65	125	60	14.35	4.75	141	80.7	38.9	44.1	135.2	201.52	18.46	517.17	2.66	0.92	149.98	6401	28.7	2	1	2	2	2
746310	1	55	3	20101227	0	30.1	2	1	1	2	1	1	1	24.3375	61	143	60	5.63	4.51	145	63.4	38.5	12.6	138.2	93.18	6.02	347.14	4	0.97	37.084	596.3	2.22	1	2	2	2	1
746513	1	48	2	20101229	0	30.1	2	1	1	2	1	1	3	24.2123	68	130	60	10.36	5.13	162	74.4	43.6	12.6	140	98.98	9.35	301.86	7.7	1	30.165	5514.8	7.21	1	1	2	1	1
746519	1	78	3	20120405	0	14.9	2	2	1	2	1	1	1	19.9432	55	139	43	7.64	3.9	128	70.7	43.9	14.2	143.2	118.8	10.37	567.57	4.33	1.33	30.074	4657	3.95	2	2	2	2	1
746519	1	77	3	20101231	0	30	2	1	1	2	1	1	2	22.6474	85	140	22	5.9	4.32	137	64.5	39.8	158	133.2	104.79	8.98	448.6	3.5	1.22	42.335	3660.9	4.68	2	2	2	2	2
746525	1	52	3	20101229	0	30.1	2	2	1	2	1	1	3	32.2118	89	113	20	6.95	4.81	143	55.8	37.8	23.6	147.1	118.33	8.89	452.83	2.56	0.67	29.446	3981.2	8.25	2	2	2	2	1
746893	1	68	3	20110105	1	17	2	2	2	1	1	1	2	20.898	64	145	48	7.68	3.57	103	78.1	39.7	9.4	138.8	132.35	12.64	417.36	5.45	1	49.756	4474.8	9.12	2	2	2	2	1
747044	1	45	2	20110107	0	29.7	2	1	2	1	1	1	2	25.2493	103	120	45	11.19	5.14	150	73.4	43	15.8	137.7	82.94	4.82	339.89	4.93	0.74	87.76	1199.7	20.7	1	1	2	2	1
747083	1	54	4	20120913	1	1	1	1	1	2	1	1	2	27.0416	74	96	49	9.38	4.57	144	72.2	41.9	48.2	138.6	70.59	8.48	339.31	4.82	0.95	36.261	1522	6.22	1	1	1	1	1
747127	1	54	2	20110104	0	29.9	2	2	2	1	1	1	2	24.6914	78	145	60	9.68	4.33	133	72.3	47.1	10.4	140.5	70.59	6.78	417.11	5.86	0.82	44.936	318.4	3.75	1	1	2	1	1
747325	1	18	4	20110106	1	0.6	1	1	1	1	1	2	1	25.5102	120	96	62	15.78	4.82	141	55.8	34.1	53.5	134.1	58.5	7.49	663	3.19	0.69	186.99	2475.7	12	1	1	1	1	1
747487	1	60	2	20110111	0	29.7	1	2	2	1	1	1	3	23.0546	90	105	50	13.66	3.56	111	70.3	44.8	25.3	136.3	82.94	5.92	240.53	3.24	0.72	45.876	714.7	3.20	2	1	1	1	2
747513	1	69	3	20110114	0	29.6	1	1	2	1	1	1	1	19.257	70	114	28	9.13	4.69	143	71.5	39.4	48.2	133.9	140.59	15.19	494.31	4.98	1.07	14.983	1342	1.95	1	1	2	1	2
747530	2	69	3	20110110	0	29.7	2	1	1	1	2	1	1	21.7784	77	175	65	9.09	4.83	144	69.6	43.1	14.40	140.60	85	12.20	396.14	6.03	1.52	26.48	865.8	1.29	2	2	2	1	1
747780	2	74	4	20110112	0	29.6	2	2	2	1	1	1	1	23.3726	68	152	25	4.86	3.77	115	63.8	37.6	7.50	139.60	87.06	5.10	259.07	3.50	0.94	30.018	3915.1	2.84	2	2	2	2	2
747992	1	65	2	20110113	0	29.6	1	1	1	2	1	1	1	21.7079	75	130	40	3.35	3.85	123	68.3	36	9.90	140.80	80.88	5.03	278.45	3.75	1.46	41.672	2265.4	4.27	2	2	2	2	2
748453	2	83	4	20110117	1	2	2	1	1	1	2	1	2	20.0288	58	140	56	5.59	2.98	78	65	32.9	5.90	135.30	175.59	12.99	490.32	4.53	0.64	199.72	5813.8	72.6	2	1	1	1	1
748695	2	39	4	20110118	1	0.1	1	1	1	2	1	1	1	23.3844	98	85	27	8.21	3.77	115	78.4	35	86.5	130.6	106	15.24	560.69	2.97	0.57	105.86	10253	65.8	1	1	1	1	1
748902	1	66	3	20110118	1	28.3	2	1	2	1	1	1	2	21.6333	78	108	33	9.87	3.48	114	60	35.7	8.4	140.4	78.82	3.22	485.30	2.84	0.53	26.292	2581.6	6.88	2	1	2	2	2
748946	1	67	3	20110119	0	29.4	2	1	1	1	1	1	2	23.03	60	120	61	6.35	4.86	153	57.5	39.2	15.3	143.8	85	5.61	338.83	3.78	1.44	25.322	601.9	1.34	1	2	1	1	1
749031	2	63	2	20110121	0	29.3	1	1	1	1	1	1	1	23.4375	81	117	60	12.21	3.79	123	63.8	35.1	33.30	130.8	50.9	2.91	77.5	4.13	0.34	40.072	483.0	172	1	1	2	1	1
749045	1	54	2	20110121	0	29.3	2	1	1	1	1	1	2	23.7954	70	143	46	6.67	3.49	118	70	43.3	4.2	136.2	312.3	14.5	313.10	4.7	0.74	12.013	911.9	20	1	1	1	1	1
749238	2	75	4	20110124	0	29.2	2	1	1	2	1	1	1	27.3437	60	140	47	7.03	3.44	105	75.4	44.7	23.60	142.10	90.17	6.42	343.96	4.40	1.51	17.668	2400.2	2.88	2	2	1	1	1
749319	1	61	3	20110124	0	29.2	1	2	2	1	1	1	3	24.2215	76	121	47	6.62	4.66	152	81.0	40.7	19.30	140.80	115.98	10.04	320.95	3.88	0.97	51.554	2663.1	11.70	1	2	2	2	1
749359	1	46	4	20110124	0	29.2	1	1	2	1	1	1	3	26.3465	86	128	44	7.27	4.07	124	71.6	42	21.3	140.7	117.96	8.99	718.03	3.56	0.67	17.678	1336.1	6.54	1	2	2	1	1
749360	1	62	3	20110125	0	29.2	1	1	1	1	1	1	3	23.3747	90	110	68	6.3	5.66	168	60	35.2	11.4	141.7	74.29	5.67	280.07	4.58	0.90	21.542	1325.5	27.3	1	1	1	1	1
749540	1	77	2	20110127	0	29.1	1	1	2	1	1	1	3	24.4603	75	110	58	4.52	3.30	68	69.4	42.4	23.20	140.40	113.00	7.88	302.76	3.32	0.83	33.986	723.4	2.24	1	1	2	1	1
749623	2	73	4	20110128	0	29.1	2	2	2	1	1	1	1	28.4444	60	140	35	7.67	4.72	139	71.2	41.4	10.2	135.1	75.3	7.54	292.36	4.92	0.9	26.762	939.7	35	1	2	2	1	1
749634	2	24	3	20110130	0	29	1	1	1	1	1	2	1	16.8962	75	96	43	3.90	3.77	113	70.4	37.7	13.20	137.20	64.83	5.44	406.93	2.97	0.84	54.542	3238.0	2.6	2	1	1	2	1
749694	2	64	2	20110130	0	29	2	2	2	1	1	1	1	23.3726	70	135	55	7.07	3.96	118	74.1	43.8	11.8	140.2	52.26	2.54	265.07	3.44	1.18	41.62	875.2	4.82	1	2	2	1	1
749726	2	30	2	20110131	1	8	2	1	2	1	1	1	1	26.2222	72	120	58	9.50	2.96	83	64.1	35.1	17.2	133.7	71.11	5.91	344.74	4.77	1.08	125.11	2402.6	22.4	1	1	2	2	1
749728	2	72	3	20110131	0	29	2	1	1	1	1	1	1	21.4844	95	115	42	5.81	4.62	142	80.8	40.4	15.2	139.4	73.2	3.56	254.52	4.41	1.12	41.084	3495.8	9.35	1	1	2	2	2
749949	1	62	3	20110209	0	28.7	1	2	2	1	1	1	3	17.5064	75	120	38	8.27	4.22	144	77.5	45.6	21.8	140.8	79.49	6.82	352.05	3.16	0.91	23.711	1891.2	1.39	1	2	1	1	2
750060	1	74	4	20110209	1	5	1	1	2	1	1	1	3	27.3797	70	115	22	7.93	3.36	114	70.1	37.9	24.7	145.5	184.21	16.5	618.96	3.24	0.96	92.516	6204.2	17.9	2	1	2	1	2
750075	1	44	2	20110208	0	28.8	1	1	2	1	1	1	2	27.7634	72	119	45	12.2	5.28	160	68.6	40.2	9.6	140	66.92	4.26	359.92	4.64	0.77	53.989	621.7	11	1	2	2	2	1
750083	1	60	2	20110209	0	28.7	2	1	2	1	1	1	2	23.9869	65	121	50	8.93	4.3	129	68.3	41	8.9	142	85.77	6.46	290.45	3.96	0.75	17.194	532.6	2.43	1	2	2	1	1
750091	1	34	4	20110210	0	28.7	1	1	1	1	2	1	3	16.6043	109	107	35	6.77	5.57	169	54.1	31.9	121.7	139.5	55.26	10.75	823.93	1.98	0.24	96.071	5573	4.91	2	1	2	1	2
750364	1	47	2	20110228	0	28.1	1	1	1	2	1	1	2	20.8828	121	135	52	5.77	6.25	203	71.4	43.8	31.3	141.6	92.38	5.52	437.24	4.11	1.43	24.307	759.1	1.97	2	1	1	1	1
750588	1	56	4	20110211	0	28.7	2	2	2	1	1	1	1	28.2828	88	104	29	8.93	4.46	130	66	39.1	14.7	137.50	86.19	7.64	429.05	25	0.91	56.015	2579.2	6.50	2	1	2	2	2
750589	1	45	3	20110211	0	28.7	1	1	1	2	1	1	1	27.0169	80	87	52	8.08	4.57	142	54	34.7	21.9	138.4	77.95	5.74	423.75	4.34	1.16	44.572	2218.3	4.95	2	1	2	2	1
750767	2	69	4	20110213	1	0.8	1	2	2	1	1	1	2	23.533	62	115	49	21.21	3.86	122	56.5	34.4	14.8	147.7	156.3	17.03	445.14	4.47	1.34	440.56	1230.6	75.9	1	2	1	1	1
751005	1	56	3	20110216	0	28.5	2	1	1	1	1	2	2	23.1837	66	129	57	4.44	4.02	122	51.3	28	7.3	141.2	152.18	22.69	597.95	6.09	2.22	36.567	3653	2.83	2	1	1	1	2
751038	1	65	3	20110214	1	15	2	1	2	1	2	1	3	26.7949	80	123	56	6.78	2.57	79	60.4	37.6	21.4	143.8	113	8.85	261.59	3.25	0.70	30.386	1489	25.8	1	1	1	1	2
751095	1	53	3	20110216	0	28.5	1	2	2	1	1	1	2	26.2596	80	117	55	5.49	4.06	126	62	38.4	14.9	144.7	71.76	8.22	315.95	4.28	0.84	14.52	504	1.54	1	2	2	1	1
751157	1	50	2	20110215	0	28.5	1	1	2	1	1	1	3	21.4692	75	150	60	4.4	5.41	175	77.4	49.3	27	143.7	75.88	5.38	349.78	4.11	1.28	14.215	717	1.76	1	1	2	1	1
751364	1	55	2	20110221	0	28.3	2	1	2	1	1	1	3	20.6193	68	160	63	6.57	3.83	112	65.9	40.3	8.9	144.4	77.95	8.98	211.11	4.49	0.92	30.533	383	1	1	2	2	2	1
751503	1	46	3	20110217	0	28.4	1	1	2	1	1	1	2	26.9274	70	104	20	6.28	4.66	149	66.2	41.6	22.2	140.7	77.95	5.97	413.27	2.99	0.97	18.202	2166.1	1.32	2	2	1	2	2
751625	1	54	4	20110218	1	12	1	2	1	2	1	1	1	24.2215	102	100	19	6.63	6.49	170	80	32.2	41.1	138.7	94.44	8.06	548.85	4.86	1.31	59.15	4458.8	6.48	2	1	1	2	2
751730	1	63	4	20110225	0	28.2	2	1	2	1	1	1	3	24.224	60	98	25	6.03	4.37	127	67.6	41.9	21.2	136.9	154.24	10.36	650.71	5.12	1.25	16.952	2118.7	2.33	2	1	2	2	2
751769	1	54	4	20110222	0	28.3	1	1	1	2	1	1	3	27.9155	70	120	52	7.65	5.02	164	71.3	44.0	12.7	139.9	108.88	10.87	473.43	4.77	1.12	25.596	1131.8	3.55	2	1	2	1	1
752202	1	46	3	20110223	0	28.2	2	2	1	2	1	1	3	26.9896	110	139	32	6.08	5.15	158	71.5	43.9	18.9	141.1	75.88	6.07	262.5	4.06	0.99	37.926	1013.5	2.77	2	2	2	2	1
752415	1	67	3	20110225	0	28.2	1	1	2	1	1	1	2	27.4406	84	113	37	7.55	4.73	147	71.3	42.4	20.8	139.8	104.75	5.74	426.81	3.87	0.77	17.699	229	6.92	2	1	2	2	2
752425	1	66	2	20110227	0	28.1	1	2	2	1	1	1	2	23.1837	70	120	62	10.27	4.3	142	63.6	39.7	10.7	144.6	84.13	6.34	365.05	4.65	0.94	30.417	458.6	1.24	1	1	1	1	1
752479	1	47	3	20110301	0	28	1	1	1	2	1	1	3	27.1178	85	105	40	9.67	5.37	165	73.3	44	16.5	139.1	110.94	11.5	503.15	3.68	0.86	16.256	611.2	2.78	2	2	2	2	2
752665	1	53	3	20110228	0	28.1	1	1	1	1	2	1	3	21.9713	115	110	25	5.22	4.76	158	81.8	43.9	21.4	141.8	80.01	6.92	382.18	4.97	1.21	39.208	1846.1	1.93	2	1	2	2	2
752673	1	69	2	20110302	0	28	2	1	2	1	1	1	1	27.0169	64	160	60	5.39	5.19	156	60.4	38.3	21.9	140.6	110.94	5.89	376.32	3.75	1.05	38.805	661.2	1.37	1	1	1	1	1
752963	1	64	2	20110301	0	28	1	2	2	1	1	1	2	22.913	68	120	47	4.4	3.85	125	62.8	39.1	12.5	141.5	73.82	7.65	260.64	3.02	1.1	24.323	536.4	1.09	1	1	2	1	1
753129	1	43	3	20110302	0	28	2	2	2	1	1	1	2	25.9516	65	135	41	8.38	4.49	136	70.5	41.1	8.70	141.10	75.88	7.15	279.69	4.51	0.95	47.283	905.0	11.8	2	2	2	1	1
753138	2	58	3	20110303	0	27.9	1	1	1	1	2	1	1	22.3094	90	97	68	8.23	4.49	130	65.9	43.2	28.6	142.2	88.26	5.29	308.94	4.05	0.86	31.923	446	3.32	1	1	1	1	1
753183	1	82	3	20110307	0	27.8	1	1	1	1	2	1	1	15.5489	61	125	50	6.7	4.21	114	64.5	36.6	19.1	140.7	87.72	8.13	244.72	3.92	1.26	19.437	705.7	2.43	2	2	2	2	2
753372	1	44	2	20110304	0	27.9	1	1	2	1	1	1	2	19.1512	60	122	25	13.03	3.2	100	61	39	21.7	135.4	76.91	9.12	187.91	2.97	0.95	29.986	101	1.05	2	1	2	1	2
753454	1	56	2	20110304	0	27.9	2	2	2	1	1	1	2	33.642	76	143	60	10.44	4.06	131	64.4	39.2	26.8	137.6	100.63	5.7	373.82	3.14	0.84	44.683	786.7	64.2	1	1	2	1	1
753497	2	46	2	20110308	0	0.4	2	2	2	1	1	1	1	18.3143	67	153	47	3.29	2.84	87	54.7	33.2	12.6	138.4	122.89	10.52	647.04	11.08	0.82	32.012	4290.6	4.02	2	1	1	2	2
753632	1	64	4	20110310	1	1	1	1	1	1	2	1	1	24.7405	70	89	35	8.17	4.52	130	71.5	46	24.4	134	117.6	9.2	579.8	3.49	0.72	1037.25	14138	6.3	2	2	1	1	1
753934	1	71	4	20110309	0	27.7	2	1	1	2	1	1	3	25.0995	75	167	28	7.38	3.01	92	64.6	33.8	13.40	144.30	158.07	12.75	777.62	4.15	0.75	62.507	3017	16.5	2	1	2	1	2
754102	1	50	3	20110309	0	27.7	2	1	1	2	1	1	2	21.9671	89	121	25	10.81	5.87	172	72.3	43.6	11.7	141.4	105.31	11.63	354.95	5.91	0.89	55.053	756.2	10.7	2	2	2	2	2
754232	1	18	2	20110310	0	27.7	1	1	1	2	1	1	1	23.6713	62	104	37	4.03	5.33	157	73.2	47.2	14.2	139.9	103.11	6.59	315.39	4.32	1.71	53.958	1034.1	3.64	2	1	1	2	1
754234	2	33	4	20110314	0	27.6	1	1	1	1	1	2	1	17.5781	112	117	69	7.21	2.79	76.00	60.9	35.1	17.7	139.20	62.48	6.07	238.66	3.27	0.60	46.957	3171.0	6.64	1	1	1	1	2
754289	1	22	3	20110630	0	24	1	1	1	2	1	1	1	17.9931	75	94	35	9.41	4.14	128	67.1	41.1	32.6	136.4	71.83	6.4	534.36	3.29	0.94	79.577	4917.6	4.62	2	2	1	1	1
754762	1	47	4	20110316	1	2	1	1	2	1	1	1	3	19.6927	74	99	22	5.75	4.52	138	66.8	38.1	35.8	140.90	171.77	16.97	391.89	3.20	0.43	163.86	5525.8	66.30	2	1	1	2	2
754792	1	44	2	20110314	0	27.6	2	2	1	2	1	1	2	23.0546	97	106	26	8.99	6	178	62.7	39.3	17.3	136.9	83.1	8.97	443.75	6.41	1.1	40.767	735	2.72	2	2	2	1	2
754810	1	15	4	20110314	0	27.6	1	1	1	2	1	1	1	19.3698	84	92	31	6.78	5.11	145.00	61.0	40.1	29.30	140.00	74.84	8.99	380.54	3.34	0.89	46.683	1455.2	3.22	2	1	2	2	2
754813	1	59	2	20110314	0	27.6	2	1	2	1	1	1	2	26.6436	72	140	55	5.31	4.22	137.00	62.8	39.1	12.40	142.70	93.41	5.18	297.77	2.89	0.90	26.912	865.9	1.28	1	1	2	1	1
754867	1	61	2	20110315	0	27.5	2	1	2	1	1	1	3	25.3515	78	159	60	7.09	3.81	115.00	67.4	39.8	14.20	140.70	103.72	6.21	458.33	3.61	0.44	45.279	453.8	24.20	1	1	2	1	1
755210	1	50	4	20110317	0	0.6	1	1	1	1	2	1	1	19.487	136	140	65	11.70	3.65	111	63.2	37.8	13.70	136.60	76.91	7.65	209.64	5.00	1.06	63.73	2598.5	44.30	1	1	1	1	1
755281	1	82	4	20110318	1	0.8	2	1	1	1	1	1	3	27.3437	60	146	45	9.19	3.38	104	58	29.6	7.8	145	91.35	17.67	430.12	3.58	1.44	193.89	7726	17.3	1	1	1	1	1
755547	1	71	3	20110506	1	0.4	2	1	2	1	1	1	3	26.8923	55	112	58	8.34	3.73	125	60	41.5	25.2	141.6	160.83	10.44	519.57	4.38	1.14	41.924	1823	4.26	1	2	2	1	1
755901	2	61	4	20121123	0	7.3	1	1	1	1	2	1	1	23.9486	63	144	62	5.22	4.23	127	66.7	39	23.9	140.7	43.47	5.75	290.51	3.64	1.68	14.504	467.6	2.31	2	2	2	2	1
755949	2	72	4	20110323	0	27.3	1	1	1	1	2	1	1	30.478	65	133	55	3.62	3.65	124.00	73.6	39.4	59.40	133.30	68.84	6.71	401.08	3.00	1.18	37.41	1208.5	4.31	2	2	2	2	2
756002	1	56	3	20110322	1	10	2	1	1	2	1	1	3	25.6055	35	104	27	9.71	5.03	155	66.7	38.0	31.20	139.00	111.97	12.88	653.12	3.15	1.02	43.612	3123.0	5.43	2	1	1	2	2
756007	1	78	3	20110323	0	27.3	2	2	2	1	1	1	3	23.4586	74	130	45	6.34	4.44	134	65.3	39.2	10	141.4	66.66	5.99	322.04	4.33	0.72	24.669	631.1	2.2	1	2	2	2	1
757144	1	21	3	20130304	0	3.9	2	1	1	2	1	1	2	33.1398	72	132	36	10.53	5.78	166	70.8	35.6	20.9	135.5	70.65	5.1	232.13	4.16	0.47	48.41	1607	18.8	2	2	2	2	2
757579	2	58	4	20110408	1	6	1	1	1	1	2	1	1	19.9481	78	117	40	14.34	4.8	145	66.1	39	103.7	133.5	104.94	12.32	466.26	3.53	1.18	57.481	1132	11.2	1	1	1	1	2
758208	1	60	4	20110412	1	0.2	1	2	2	1	1	1	3	26.6667	93	108	32	10.13	4.08	121	58.6	33.6	20.2	144.2	397.47	32.01	1276.51	2.58	0.42	800	2775	34.7	1	1	1	1	1
758580	1	49	3	20110420	1	5	2	2	1	1	2	1	1	17.9931	65	135	50	4.53	4.46	126	66.7	37.2	14.8	141.7	159	20.37	560.96	4.05	0.92	57.32	5428	1.73	2	1	1	1	2
758686	2	77	2	20110704	0	23.9	2	1	2	1	1	1	1	23.7118	75	138	60	6.28	4.73	137	63.4	42	9.9	139.4	71.4	8.82	333.2	2.53	0.95	13.84	578.3	1	1	1	2	1	1
759065	2	73	3	20110419	0	26.4	2	2	2	1	1	1	1	19.9573	78	120	34	7.51	4.41	134	72.5	46.2	18.1	142.1	88.91	21.81	532.22	4.36	1.4	24.932	254	1.24	2	2	2	2	2
759254	1	70	2	20111115	0	19.5	1	1	1	2	1	1	1	22.1893	80	104	45	7.17	4.09	131	63.8	39.8	16.7	143.5	92.09	12.42	566.36	3.83	0.97	26.912	348	12.3	2	1	2	1	1
761907	1	47	4	20110511	0	25.7	2	1	1	2	1	1	1	22.231	88	126	37	6.13	6	174	72.2	46.3	16.2	139.9	122.83	11.95	594.31	4.22	1.05	38.106	327	2.15	2	2	1	2	1
762564	1	32	4	20110516	1	1	1	1	1	2	1	1	1	19.047	110	101	22	7.8	4.99	151	66.2	43.1	25.8	138.2	89.04	9.09	631.52	3.73	0.85	96.713	2802	4.42	2	1	2	1	2
762873	2	64	4	20110518	1	0.2	1	2	2	1	1	1	3	23.7332	140	110	30	14.07	4.64	142	64.9	41	23.9	144.4	104.91	10.73	409.55	4.86	1.34	735.36	30000	43.5	1	1	1	1	1
763312	2	61	3	20110525	1	8	1	1	1	1	2	1	1	23.4375	68	87	30	4.43	3.2	106	63.2	38.1	49.6	139.1	105	10.11	634.73	3.94	0.83	52.29	6379	35.3	2	1	2	2	2
764594	2	70	3	20120723	0	11.3	1	1	2	1	1	1	1	24.7768	88	116	33	6.67	4.43	137	67.4	42.5	12.8	143.3	81.14	7.06	409.88	4.75	1.09	18.616	874	4.41	2	2	2	1	1
764841	1	48	4	20130218	1	0.1	1	1	1	2	1	1	1	18.3768	69	90	20	7.78	4.2	134	59.4	32.6	59	139	64.39	8.72	428.48	3.23	0.85	44.63	11784	21.8	1	1	1	1	1
765144	2	72	4	20110602	1	14	1	2	2	2	1	1	1	18.9619	53	87	28	5.88	3.81	112	58.9	40.7	19.2	146.6	113	9.6	516.94	4.8	1.26	29.777	8057	3.04	2	2	1	2	2
765184	1	81	2	20110603	0	24.9	2	2	2	1	1	1	1	18.8092	123	150	61	11.06	3.31	110	62.5	37.5	13.5	137.8	71.6	7.98	158.5	3.23	1.02	58.169	670.9	94.5	1	2	2	1	1
765511	2	77	4	20110609	0	24.7	2	1	1	1	2	1	1	24.6094	88	110	61	7.93	4.6	133	72.6	39.6	14.9	138	61.28	8.05	286.29	7.02	1.08	60.079	164	11.1	1	1	1	1	2
765680	1	39	2	20110609	0	24.7	1	1	1	1	2	1	2	25.2493	85	107	35	9.08	4.75	143	69	35	41	132	104.9	8.3	655.16	4.43	0.91	18.742	4463.8	3.13	2	1	1	1	2
765691	1	22	3	20110610	0	24.7	2	1	1	2	1	1	1	22.9854	95	137	32	11.03	6.15	177	72.8	46.7	55.6	142	81.11	9.02	463.11	5.54	1.19	33.499	554.7	1.5	2	2	2	2	2
765698	1	76	3	20110815	0	22.5	2	2	2	1	1	1	1	22.0386	90	106	49	7.48	4.38	128	60.4	40.2	20.9	142.8	84	8.13	412.48	4.01	0.84	43.839	5746	5.7	2	2	2	2	1
765751	1	67	2	20110608	0	24.8	2	1	2	1	1	1	2	20.7031	83	110	54	8.96	4.23	129	65.6	44.1	10.3	137.5	81.11	10.45	427.53	4	1.26	8.5297	617.9	7.28	1	2	2	1	1
765838	2	60	4	20110610	1	18	1	1	1	2	1	1	1	25.3902	60	97	25	6.82	4.72	153	63	40.4	37.7	140.1	80.24	8.8	455.38	4.01	1.34	46.694	2209	3.48	2	2	1	2	2
765894	1	53	3	20110613	1	0.5	1	1	1	1	2	1	2	17.0993	73	124	70	4.4	3.73	109	79	36.6	20.7	134.2	88.24	8.13	516.83	2.98	0.74	49.357	740.2	26.3	1	1	1	1	1
766025	2	56	2	20110610	0	24.7	2	1	1	1	1	2	1	26.2985	68	124	58	2.96	3.64	123	71.3	44.6	24.8	140.8	63.26	9.44	331.61	3.07	1.15	24.932	3223	1.42	1	1	1	1	1
766249	2	66	4	20110614	0	24.6	1	2	1	2	1	1	1	22.0386	110	119	33	5.85	4.01	123	69	38.4	18	139.8	66.47	6.77	431.56	5.46	1	37.664	2693.6	2.29	2	2	1	2	2
766264	2	29	3	20110620	0	24.3	1	1	1	1	1	2	1	24.0882	78	96	74	3.33	4.37	93	74.4	44.7	51.3	137.9	63.02	4.96	405.18	2.88	0.85	76.747	2604	1.92	2	2	1	1	1
766280	2	65	3	20110614	0	24.6	2	1	1	1	2	1	1	20.7967	85	129	45	5.87	4.25	138	71.6	43.6	30.4	139	58.6	5.76	299.69	5.38	1.83	64.226	3623	2.8	2	2	2	2	1
766281	1	52	4	20110615	1	6	1	1	2	1	1	1	2	25.6874	70	110	39	9.06	5.45	124	69.8	43.9	19.4	142.7	68.44	4.37	369.21	3.88	1.1	38.444	888	6.84	2	1	2	2	1
766290	1	17	3	20110614	0	24.6	1	1	1	1	1	1	1	24.5675	92	130	62	11.29	4.92	152	62.8	40.4	23.4	143.9	74.34	5.99	387.58	2.8	0.62	83.159	1384.4	20.4	1	2	1	2	1
766351	1	55	2	20110615	0	24.5	2	1	2	1	1	1	3	21.7993	78	138	40	6.97	5.27	161	70.2	42.6	19.4	136.6	90.2	13.09	434.98	4.07	0.72	17.984	250	2.66	1	1	2	1	2
766360	2	47	3	20110615	0	24.5	1	1	1	2	1	1	1	28.0404	98	115	22	7.99	4.23	124	66.1	34.4	76.5	135.9	69.9	9.29	448	2.48	0.79	75.041	1604	9.68	2	2	1	2	2
766389	1	52	3	20110616	0	24.5	2	1	1	1	1	1	3	24.6914	78	148	50	4.3	4.4	142	60.9	41.4	24.9	131.9	70.5	6.35	380.1	2.55	0.96	65.075	703	1.35	1	1	2	1	2
766513	1	71	3	20110617	0	24.4	1	1	1	2	1	1	2	29.321	82	112	39	7.14	5.16	159	61.5	40.6	51.9	140.1	94.53	6.32	343.17	3.77	1.12	93.709	759.9	7.14	2	1	2	2	2
766548	2	58	3	20110619	0	24.3	1	1	1	2	1	1	1	33.2986	71	122	28	4.35	4.18	126	70.8	45	16.5	140.8	65.12	8.87	446.91	6.04	1.47	36.027	917	2.38	2	2	1	2	2
766556	2	74	3	20110615	0	24.5	2	2	2	1	1	1	2	25.3391	62	131	55	5.84	3.78	112	65.2	41.2	11.3	140.1	78.27	5.11	419.24	4.12	0.86	37.64	436.8	7.15	1	1	1	1	1
766687	2	73	4	20110620	0	24.4	1	1	2	1	1	1	2	25.3906	100	127	43	5.71	4.07	121	76.9	41.6	14.4	141.5	84.04	6.72	527.87	4.28	1.06	26.166	621.7	6.77	2	1	2	1	2
766883	1	79	2	20130312	0	3.6	1	2	2	1	1	1	3	23.5078	81	130	26	5.14	4.84	142	73.5	40.3	13.9	139.8	115.85	8.4	476.54	3.74	1.34	18.856	1645	4.7	2	2	2	2	1
766985	1	65	4	20110621	0	24.3	2	2	2	1	1	1	1	20.7008	110	147	30	5.57	4.18	125	62.1	41.6	22.1	142.5	121.87	9.86	390.77	4.4	1.28	30.191	4769.5	2.04	2	2	1	2	2
767059	1	50	3	20110621	0	24.3	2	1	1	1	2	1	3	28.3737	80	110	55	13.41	3.99	111	62.7	35.4	45	132.2	95.33	9.79	391.93	2.92	0.4	158.24	1121	71.5	2	1	2	1	2
767095	2	55	2	20110621	0	24.3	1	1	1	1	2	1	1	25.8645	70	124	58	5.33	3.74	112	69.2	41.8	13.3	139.8	69.33	5.75	333.8	5.1	1.68	26.571	1793.4	1.83	2	1	1	1	2
767224	2	79	3	20110623	0	24.3	1	2	2	1	1	1	1	22.6562	75	106	42	6.01	3.41	106	61.9	38.2	12.9	140.8	69.25	7.01	367.77	3.6	1.01	13.38	2787.2	7.21	2	1	2	2	1
767353	1	55	3	20110623	0	24.3	1	2	1	2	1	1	2	25.5036	62	110	30	6.28	4.33	146	73.9	47.3	27.1	139.3	71.26	8.09	254.07	3.7	1.07	31.193	615	5.04	2	1	2	2	1
767473	2	76	2	20110627	0	24.1	2	1	2	1	1	1	1	27.0258	76	134	60	7.46	3.91	121	69.6	40.5	14.9	136.4	88.2	5.49	275.6	4.4	1.25	20.158	629	1.58	1	1	2	1	1
767510	1	33	2	20110624	0	24.2	1	1	1	2	1	1	1	23.6614	75	116	42	6.48	5.27	156	66.6	44.3	20.2	140.6	89.31	6.85	420.75	5.41	1.38	39.476	640.1	2.15	1	2	2	2	1
767815	1	75	4	20110628	0	24.1	2	1	2	1	1	1	1	29.0123	80	152	40	7.47	4.09	124	55.2	35.8	74.4	142.9	133.05	10.13	682.17	3.76	0.9	18.74	1739	58.9	1	2	2	2	2
767824	1	55	3	20110628	0	24.1	1	2	2	1	1	1	2	25.9516	97	139	29	6.1	4.72	144	67.9	42.2	18.4	138.5	67.75	5.66	288.75	3.66	0.63	43.471	871.14	4.5	2	2	2	2	1
767837	2	43	4	20110630	1	2	1	1	1	2	1	1	1	23.8751	60	88	27	13.43	4.23	136	57.6	34.7	39.6	129.4	86	11.32	556.45	3.05	0.44	869.4	6333	44.1	2	1	2	2	2
767886	1	39	2	20110629	0	24.1	2	1	2	1	2	2	3	24.8163	90	96	33	6.97	5.57	157	65.8	39.3	33	138.4	67.75	7.3	374.29	4.11	0.93	43.117	1206.3	5.56	2	2	2	2	2
767898	1	74	3	20110630	1	2	2	2	2	1	2	1	3	24.9108	65	132	62	7.74	4.07	128	81.2	45	24.8	137.5	206.52	11.32	1001.12	3.89	0.85	51.56	3164.9	54	2	2	2	1	1
767938	1	53	2	20110628	0	24.1	2	2	2	1	1	1	2	25.6544	81	135	62	9.65	4.99	154	68.1	43.1	18	139.4	77.95	4.85	412.32	4.9	1.03	47.244	433	4.59	1	1	2	1	1
767971	1	64	3	20110629	0	24.1	2	2	2	1	1	1	1	24.8016	82	96	32	5.4	4.49	148	69.2	44.4	20.9	145	96.32	10.48	497.72	6.29	1.09	33.091	1480.4	1.78	2	1	1	2	2
768227	1	47	4	20110630	0	24	1	1	1	2	1	1	1	26.0375	85	95	28	7.59	5.45	159	76.4	41.7	17.2	142	81.9	7.17	564.4	4.66	1.24	65.743	1916	4.74	2	1	2	2	2
768236	2	56	4	20110630	0	24	2	1	1	2	1	1	1	22.5466	48	120	63	5.17	4.54	125	65.6	42.7	22.2	141.7	73.87	9.88	562.37	4.48	0.78	30.596	1173.1	1.99	2	1	2	2	1
768519	1	72	2	20110704	0	23.9	2	2	2	1	1	1	3	26.079	80	150	52	6.65	3.95	123	66.9	41.6	10.6	140.2	155.5	10.51	505.61	3.5	0.69	26.874	1064.5	1.91	1	1	2	1	1
768714	2	76	4	20110706	1	0.7	2	2	2	1	1	1	3	25.3444	95	152	36	7.07	3.67	109	63.1	40.9	8.4	140.4	139	8.58	542.05	4.81	0.92	44.598	6381	3.18	1	1	1	1	1
768907	1	60	3	20110707	0	23.8	2	2	2	1	1	1	3	32.1929	73	148	35	7.02	4.63	142	63.4	42.7	13.3	140.8	86.14	7.19	531.37	3.74	1.03	18.803	384	3.59	2	1	2	2	2
768921	1	76	2	20110707	0	23.8	1	1	2	1	1	1	3	25.0995	94	92	20	11.68	3.96	129	63.8	36.7	17.7	139.1	84.04	12.17	465.4	5.02	1.25	41.337	6124	8.09	1	1	2	2	2
768922	1	55	2	20110707	0	23.8	2	2	2	1	1	1	2	26.1493	71	119	52	4.7	4.23	126	67.7	43.6	11.8	137.7	98.75	7.21	462.41	4.45	1.08	30.455	169	1	1	1	2	1	1
768967	2	66	4	20110708	0	23.8	1	1	1	2	1	1	1	18.7305	62	105	25	11.12	4.19	140	75.1	41.2	14.9	140.8	75	11.6	422.8	4.89	1.12	30.323	3237.6	1.91	2	1	2	2	2
769328	1	74	4	20110711	0	23.7	1	1	1	1	1	1	2	28.9062	72	97	53	6.64	4.36	149	71.9	39.2	15.6	137.3	72.74	8.8	393.67	3.16	1.23	73.662	1593.9	4.78	1	1	2	2	2
769367	1	74	2	20110712	0	23.6	1	2	2	1	1	1	1	24.977	33	134	52	7.46	3.35	98	55.9	36.5	16.9	136.4	75.46	8.44	274.72	2.99	1.25	98.907	811	38.9	1	2	2	2	1
769386	1	54	3	20110713	0	23.6	1	1	1	2	1	1	3	26.5832	68	97	30	9.27	3.63	119	68.5	43.6	18.1	139	170.91	13.64	564.25	4.5	1.1	33.924	89.4	9.64	2	1	2	2	2
769488	2	56	3	20110712	0	23.6	1	1	1	1	2	1	1	21.6311	75	106	54	3.94	4.3	129	63.6	42.4	17.8	141.4	65.51	6.86	201.29	4.37	1.84	28.199	639	3.13	2	1	2	2	2
769561	1	44	2	20110714	0	23.5	1	1	2	1	1	1	2	22.5306	62	126	60	4.94	4.4	144	65.3	43.3	11.9	140.7	67.5	4.56	262.47	4.56	1.12	37.878	471.7	1.16	1	1	2	1	1
769659	1	55	2	20110718	0	23.4	1	1	1	1	2	1	2	22.7732	70	120	47	5.33	5.12	152	65.5	42	16.4	141.1	98.02	8.27	484.92	4.75	1.00	39.486	3045.4	7.18	2	1	1	1	2
769672	2	33	4	20110715	1	0.2	1	1	1	1	1	1	1	18.5178	116	90	28	6.79	4.52	145	65.8	45.2	30	140.0	49.6	4.89	360.74	4.75	1.18	80.025	5489.9	26.5	1	1	1	1	1
769690	1	70	4	20110718	1	0.4	1	1	1	2	1	1	2	15.7943	75	81	38	7.91	3.59	129	81.1	25.6	10.1	135	106.09	12.67	604.62	4.72	1.06	42.586	1769	3.35	2	1	1	2	2
769853	1	15	2	20110715	0	23.5	1	1	1	2	1	1	1	17.5556	85	130	42	9.49	4.88	155	70.5	45.5	22.2	141.5	87.39	11.59	377.92	3.49	1.32	41.811	90	1.46	2	2	2	2	1
769993	1	59	4	20110721	1	1	2	1	1	1	2	1	3	23.9512	88	100	30	6.17	4.95	142	73.8	45.6	25.2	134.7	126.26	12.68	693.27	4.11	1.05	76.8745	6392.7	3.45	1	1	1	1	1
770107	1	65	2	20110720	0	23.4	1	1	1	2	1	1	1	20.3704	53	135	26	5.61	3.79	126	66	41.1	20.1	142.1	63.72	5.87	371.96	3.34	9.85	37.352	1173	3.23	2	2	1	2	1
770369	1	79	2	20110720	1	14	1	1	2	1	1	1	1	27.0416	90	108	50	5.6	4.17	134	65.9	41.2	61.8	136.5	156.53	15.06	452.17	3.43	0.98	54.172	1800.6	15.9	2	1	2	2	1
770470	2	72	3	20110725	0	23.2	2	1	2	1	1	1	1	25.3906	66	142	42	5.89	4.37	128	58.2	35.2	17.1	142	91.97	8.04	283.35	3.63	0.47	50.622	5291.7	61.6	1	1	1	2	1
770480	2	55	4	20110729	1	12	2	1	1	2	1	1	1	25.8876	113	121	37	5.58	3.39	122	71.7	44.6	27.8	140.8	57.67	5.59	574.6	5.22	0.95	64.81	2563.8	19.2	2	1	2	2	2
770629	2	54	3	20110722	0	23.3	1	1	1	2	1	1	1	27.0993	61	108	26	6.35	4.12	124	53.1	33.6	32	141.7	63.72	8.48	316.88	3.34	1.03	78.618	5464	4.12	2	2	2	2	2
770642	1	52	3	20110722	0	23.3	1	2	2	1	1	1	3	27.6817	65	123	32	5.67	3.89	117	69	45.5	17.6	142	93.99	7.17	433.31	3.86	0.94	25.65	737	1	2	1	1	1	2
770731	1	57	4	20110726	1	2	1	1	1	2	1	1	3	22.231	62	93	25	7.7	4.41	140	67.1	41.6	19.4	133	142.4	18.08	689.27	4.74	1.04	40.376	4228.5	4.52	2	2	1	2	2
770912	2	70	2	20110727	0	23.1	1	1	1	1	2	1	1	26.5021	85	102	59	11.57	4.08	118	68.8	41.8	21.9	136	65.74	4.94	182.13	6.34	1.35	30.801	986.5	64.5	2	1	2	1	1
770923	1	58	4	20110726	0	23.2	1	2	1	1	2	1	2	22.3094	71	135	36	5.2	4.47	139	60.5	41.8	19.1	139.6	85.92	8.73	400.56	4.14	1.06	26.844	897	3.1	2	2	2	2	1
770995	1	78	4	20110803	0	22.9	1	1	2	1	1	1	3	21.0498	58	134	30	6.29	4.36	134	72	43	23	143	119.39	17.86	584.74	4.07	1.74	38.303	196	12.9	2	2	2	2	2
770996	2	27	4	20110729	1	7	1	1	1	2	1	1	1	19.0677	99	97	60	5.11	3.43	108	63.7	41.7	42.3	133.2	75.83	6.97	625.71	2.68	0.7	104.74	3561.7	36.1	2	1	2	2	2
771192	1	63	4	20121122	0	7.3	1	1	1	2	1	1	1	18.5911	69	106	29	7.65	5.69	190	60.4	37.6	48.2	137.1	82.67	9.77	422.82	4.02	1.03	82.185	6966	2.52	2	2	2	2	2
771238	1	55	3	20110728	0	23.1	2	1	2	1	1	1	3	27.102	79	137	26	4.46	4.71	153	63	42.5	19.6	144.3	83.9	5.3	282.97	2.45	0.58	40.832	983.3	1.79	2	1	2	1	2
771253	2	61	4	20110728	0	23.1	1	1	1	2	1	1	1	24.8016	73	130	35	2.82	4.29	129	66.9	43.1	20.5	143.7	65.74	6.58	518.42	6.45	1.69	23.496	598.8	8.12	2	2	2	2	1
771299	1	52	3	20110729	0	23	2	1	1	1	2	1	3	20.8325	52	153	37	9.57	4.22	134	69.5	45.6	13.4	142.3	120.21	10.04	486.07	6.03	1.41	33.56	1504	1.59	2	2	2	2	1
771751	2	55	4	20110803	0	22.9	1	1	1	2	1	1	1	25.3906	60	95	52	7.4	4.1	132	60	38.7	21.6	140	84.3	7.63	432.55	3.66	0.89	75.05	2127	7.36	2	1	2	2	2
771766	2	76	3	20110803	0	22.9	2	1	2	1	1	1	1	30.4687	77	139	54	6.03	4.01	133	72.6	35.8	15.9	141	68.7	4.56	513.59	2.89	0.72	67.634	3220	14.2	1	2	2	2	1
771804	1	65	4	20110803	0	22.9	2	1	2	1	1	1	2	34.8161	81	118	28	7.62	4.35	140	71	37.1	36.1	143.7	117.44	8.99	480.52	2.82	0.73	99.514	1738	20.3	2	1	2	2	1
771872	1	32	3	20110804	0	22.9	2	1	1	2	1	1	1	24.9135	93	116	30	6.68	5.48	169	73.8	45.8	20.3	140.7	97.94	7.14	465.62	4.87	1.57	35.744	645.3	2.26	2	2	2	2	2
771941	1	59	3	20110805	0	22.9	2	1	2	1	1	1	2	23.8281	76	93	45	7.45	4.51	153	71.2	43.6	20.5	137.6	95.99	7.22	569.7	3.21	0.91	31.061	695.6	1.71	1	1	2	1	2
772014	1	50	4	20110805	1	6	1	1	2	1	1	1	1	21.7993	75	95	32	7.51	4.77	149	64.8	41.5	55.9	141.9	60.9	3.33	531.99	5.54	1.16	29.716	1103	2.88	2	1	2	2	2
772024	2	16	4	20110809	1	1	1	1	1	2	1	1	1	17.301	102	81	25	7.8	4.66	129	60	40.6	47.2	136.2	74	4.73	510.55	3.42	0.57	127.905	3494.6	4.46	1	1	1	1	1
772213	2	67	2	20110808	0	22.8	2	2	1	2	1	1	1	24.3865	66	96	40	6.19	4.27	120	64.1	41.9	14	139.2	72	4.44	334.11	3.27	1.08	25.782	1880.6	1.11	2	2	2	2	2
772245	1	56	2	20110809	0	22.7	1	1	1	2	1	1	1	26.0276	90	118	35	6.82	5.28	168	64.6	42.6	72.8	143.7	132	8.39	768.47	3.93	0.73	72.419	3354	14.4	2	1	2	2	2
772264	1	38	4	20110811	0	22.7	1	2	1	2	1	1	2	29.4118	90	128	22	12.57	6.48	190	76.7	48.1	32.8	136.2	106	16.95	587.27	5.03	1.08	26.652	377	4.54	2	2	1	2	1
772355	1	41	3	20110809	0	22.7	1	1	1	1	2	1	2	21.7776	82	118	42	5.33	4.67	145	65.7	43.7	39.2	141.8	94	6.43	391.51	3.53	1.4	58.764	4384.6	1.5	2	1	1	1	2
772515	1	22	3	20110810	0	22.7	1	1	1	1	1	2	1	24.977	104	105	26	7.67	5.07	152	56.3	38.7	79.5	141.6	96	7.2	602.78	3.54	0.94	112.18	4300	6.95	2	1	1	1	2
772564	1	20	2	20110811	0	22.7	1	1	1	2	1	1	1	33.3866	106	137	25	9	5.25	158	60.1	39.7	39.6	144	102	5.13	463.71	4.3	1.19	43.795	4398	12.7	2	2	2	2	2
772701	1	67	3	20110812	1	13	1	1	2	1	1	1	3	19.4674	71	107	29	4.46	4.64	140	60.2	37.7	42.7	138.5	78	5.55	428.21	5.21	1.18	35.653	2563	1.81	2	1	2	2	1
772769	1	64	2	20110816	0	22.5	2	2	2	1	1	1	1	28.578	76	151	75	7.9	4.05	127	63.5	38.6	9.9	137.6	77.69	7.52	452.48	3.55	0.88	24.323	387.6	6.12	1	2	2	1	1
773105	2	59	2	20110816	0	22.5	1	1	1	1	2	1	1	20.8889	77	117	43	11.84	4.29	137	68.5	41.6	21.9	138.5	77.69	5.9	330.91	5.12	1.08	13.185	740.6	3.99	2	1	2	2	1
773229	2	71	2	20110819	0	22.4	2	2	2	1	1	1	1	13.6719	83	171	72	5.68	3.25	108	64.4	35.6	11.8	136	87.86	4.79	515.31	3.98	0.93	71.259	1497	6.19	1	2	2	2	1
773232	1	65	3	20110819	0	22.4	2	1	1	2	1	1	1	23.3556	74	139	53	6.97	4.5	146	62.3	37	15.1	140.3	71.58	6.84	304.52	5.29	1.27	19.355	734.9	2.16	1	2	2	2	1
773561	1	44	3	20110823	1	11.1	1	1	2	1	1	1	1	21.542	91	94	25	5.66	5.01	150	76.8	46	64.5	139.7	71.58	4.59	586.64	5.15	0.83	64.577	2067	7.33	2	1	1	2	1
773831	1	52	3	20110825	0	22.2	2	1	2	1	1	1	2	20.2449	60	115	60	12.12	4.55	137	70.6	42.2	12.5	136.8	98.04	9.16	512.98	4.28	0.88	17.156	1246.6	2.37	1	2	2	1	2
773912	1	36	3	20110823	0	22.2	2	1	1	1	1	1	3	30.8979	89	126	38	10.08	4.98	149	55.5	38.4	30.1	142.1	91.94	5.23	727.45	3.09	0.54	79.367	2989	6.29	2	2	2	2	2
773948	1	45	3	20110825	0	22.2	1	1	1	1	1	2	2	19.0311	77	105	42	5.42	4.68	152	79.1	47.8	31.6	141.4	83.79	3.92	465.63	4.73	1.83	21.564	419	1	2	2	2	2	1
773979	1	57	3	20110826	0	22.2	1	1	1	2	1	1	3	20.6852	76	106	33	6.06	4.04	145	61.5	38.3	12.7	136.9	73.62	4.63	374.13	3.56	0.89	22.338	580.4	3.93	2	2	2	2	2
774045	2	61	3	20110829	0	22.1	2	2	1	1	1	1	1	23.9361	80	120	23	6.03	4.2	124	64	43	21.2	144.7	65.48	4.09	449.72	4.18	0.94	27.438	1002	17.8	1	2	2	2	2
774199	2	67	3	20110830	0	22	1	2	1	1	2	1	1	24.2439	67	130	51	9.82	4.09	120	65.9	39.9	19.5	139.3	57.88	3.91	237.38	4.81	1.33	22.596	1431	4.05	2	1	1	1	2
774323	1	67	4	20110831	1	3	2	1	1	2	1	1	3	19.7232	100	89	20	5.89	5.64	165	71	41.8	32.8	141.3	107.17	8.39	559.18	3.02	1	39.77	4784.5	4.02	2	1	1	1	1
774347	1	38	4	20110831	1	22	2	1	1	2	1	1	2	30.0781	112	123	25	7.07	4.62	150	56.6	35.9	57.3	137.1	95.35	6.22	786.2	3.15	0.44	67.333	2518	4.23	2	2	2	2	2
774347	1	39	4	20121207	0	6.8	2	1	1	2	1	1	3	30.625	89	140	22	7.91	4.11	124	56.7	31.9	38.7	145.2	68.55	3.96	610.49	2.87	0.35	84.991	1319	5.98	2	2	1	2	2
774366	1	43	4	20110901	1	8	1	1	1	2	1	1	2	23.255	115	109	27	7.25	5.27	159	61.1	43.7	46.5	134.1	81.54	12.59	549.65	3.66	0.89	159.86	3757	5.75	2	1	2	2	2
774455	2	66	3	20110831	0	22	2	2	1	1	2	1	1	23.4375	65	166	55	4.58	3.23	95	63.3	38.9	10.2	144	85.48	8	159.22	5.32	1.1	27.132	2467.3	20.4	1	1	1	1	1
775031	2	28	3	20110903	0	21.9	1	1	1	2	1	1	1	18.8189	105	100	35	5.96	4.82	128	61	40.7	15.7	141.7	56.9	3.23	490.27	2.75	0.71	30.168	4799	8.56	2	2	2	2	2
775128	2	69	2	20110906	0	21.8	2	1	2	1	1	1	1	23.74	69	143	35	6.43	4.25	130	67.7	39	6.9	142.4	70.39	7.98	325.76	5.08	1.71	17.645	2084.6	3.19	2	1	2	2	1
775179	1	40	3	20110908	0	21.8	2	1	1	1	1	1	1	25.7117	101	115	32	10.38	5.49	151	67.7	42.5	44.5	139.7	70.39	5.58	617.86	4.77	1	22.923	1458.3	3.25	2	2	2	2	2
775221	1	82	4	20130219	1	0.5	2	2	2	1	1	1	2	26.0375	73	150	33	8.35	2.41	69	64	27.6	10.5	141	282.1	16.5	194.7	4.02	0.81	144.62	30000	78.3	2	1	2	1	1
775452	1	41	2	20110908	0	21.7	1	1	2	1	1	1	1	21.0498	82	118	54	7.72	4.83	155	79.4	44.3	12.1	138	106.2	5.8	421.3	3.7	0.77	32.607	922.3	10.8	1	1	2	1	1
775520	2	67	4	20110908	1	10	1	1	1	1	2	1	1	20.9275	60	93	60	5.58	2.89	84	67.7	32.7	10.7	138.2	56.79	9.56	395.81	3.24	0.64	63.752	6197	28.8	2	1	2	2	1
775590	2	72	2	20110908	0	21.8	2	1	2	1	1	1	3	24.093	80	120	50	4.54	3.66	117	83.5	40.5	11.2	142	103	6.7	362.4	4.29	0.8	11.25	705	2.25	1	2	2	1	1
775668	1	20	2	20110913	0	21.6	1	1	1	2	1	1	3	18.5185	72	103	22	8.07	5.15	157	55.1	34.8	117.2	136.1	81.1	7.51	723.8	2.18	0.7	51.84	3050	3	2	1	2	2	2
775820	2	82	3	20110913	0	21.6	2	2	1	1	2	1	1	24.2187	64	141	65	4.34	3.43	102	70.7	38.7	7.6	142.4	105.06	8.31	364.03	3.79	1.09	13.55	396	5.24	2	2	2	2	1
775918	1	59	3	20110914	0	21.5	2	1	1	1	2	1	2	20.2449	74	115	24	10.19	5.82	170	66.3	35.3	12.6	134	102.6	6.8	490	3.69	1.08	73.668	2482.4	3.03	2	2	2	2	1
775960	2	75	3	20110915	1	1.2	2	1	2	1	1	1	2	24.0346	75	104	35	10.7	3.57	101	69.2	37.9	23.4	136.9	117	10	613.28	4.48	1.19	64.576	4091	189	1	1	1	1	1
776227	1	42	2	20110919	0	21.4	1	1	1	1	1	2	3	28.3848	63	114	68	5.34	4.75	132	73.5	44	6.6	144.6	74.31	5.68	433.67	3.29	0.48	36.352	402.6	24	2	2	1	2	1
776251	1	44	3	20110922	0	21.3	1	1	1	1	2	1	2	21.2585	116	110	25	6.89	5.39	165	66.1	40.8	32.2	140.3	94.81	8.9	403.31	4.34	0.96	16.825	4661	3.44	2	2	1	1	2
776380	1	73	3	20110919	1	1	2	1	2	1	1	1	1	21.9136	77	106	36	6.28	4.4	129	63.7	37.9	23	138.9	109.16	11.98	428.06	2.9	0.8	54.518	6320.3	8.78	1	1	1	1	1
776692	1	55	2	20110920	0	21.4	1	1	2	1	2	1	1	23.0469	70	120	54	9.4	5.3	166	71	43.9	19.7	139.3	107.11	10.84	524.84	3.92	1.2	30.444	1984	1.8	1	1	2	2	1
776711	1	74	4	20130322	0	3.3	2	1	1	1	2	1	3	18.4013	65	111	60	3.34	3.25	101	68.9	32.9	68.2	137.7	84.01	9.85	754.45	2.9	1.18	50.316	1265	3.46	2	1	1	2	2
776716	1	52	3	20110920	0	20	2	1	1	1	1	1	3	24.858	109	124	40	7.61	5.94	192	61.4	40.2	31.4	139.3	137.86	10.99	495.96	5.41	1.45	24.43	4181	3.06	1	1	2	2	2
776742	1	46	4	20121023	0	8.3	1	1	1	2	1	1	3	32.2979	100	110	28	11.99	4.81	140	66.3	34.5	79.4	137.8	78.8	5.93	555.78	3.85	0.72	58.027	5948.5	21.2	2	2	2	2	2
776744	1	47	3	20110920	0	16.4	1	1	1	2	1	1	1	25.0135	78	125	39	4.59	4.97	141	79.9	46.8	29.9	141.6	80.46	5.81	641.88	5.06	1.21	23.653	608.1	1.67	2	2	2	2	2
776745	2	72	2	20110921	0	17	1	1	1	1	2	1	1	14.3024	76	130	55	8.69	5.17	150	64	38.8	54.9	144	96.86	11.81	620.86	3.64	1.29	84.723	10572	5.55	2	1	1	2	1
776799	1	18	4	20110921	1	0.03	1	1	1	2	1	1	1	18.9866	99	84	30	12.17	2.55	73	53.4	40.1	67.9	151.6	78.41	4.42	96.72	1.2	0.33	723.8	6000	82.5	1	1	1	1	1
777145	2	72	2	20111115	0	19.5	2	2	2	1	1	1	1	26.6728	81	140	69	14.29	3.78	110	79.6	39.8	15.2	151	145.6	14.9	225.3	3.27	0.88	138.28	5514	9.2	1	1	2	1	1
777202	1	48	3	20110929	1	6	1	1	2	1	1	1	3	18.5911	86	84	35	4.84	5.58	189	79.8	44.5	77	135.4	82.16	4.46	661.06	3.33	0.92	52.491	4916.4	6.9	2	1	2	2	2
777217	2	44	3	20110922	0	21.3	2	1	1	2	1	1	1	30.0433	70	108	35	7.97	4.18	130	84	44.6	7.5	139	70.6	6.3	579.5	4.18	0.89	23.665	694	6.15	2	2	2	2	2
777224	1	53	2	20110923	0	21.3	2	2	2	1	1	1	3	30.8642	57	140	55	7.04	4.68	141	61.2	39.8	19.3	140.2	96.86	5.31	301.1	2.54	0.61	13.416	19	2.62	1	1	1	1	1
777235	1	63	3	20110923	0	21.2	2	2	2	1	1	1	3	26.079	67	148	65	6.7	4.95	150	74.7	48.1	26.8	143.3	92.76	5.34	360.71	5.23	1.07	11.553	300.8	3.93	1	2	2	2	1
777264	1	56	3	20110926	0	21.2	2	1	1	1	2	1	2	26.7949	70	83	55	5.25	4.24	133	63.4	40.9	18.7	138.8	72.26	6.31	483.55	3.71	1.49	33.293	2495	11.8	1	1	1	1	1
777285	1	66	3	20110926	1	8	2	2	2	1	1	1	3	24.9649	90	131	23	7.2	4.61	147	61.5	37.3	25.3	139.5	100.96	8.72	635.35	4.55	0.73	63.025	2543	27.7	2	2	2	2	1
777442	1	73	2	20111121	1	6.3	1	1	2	1	1	1	3	23.6713	60	136	45	6.41	3.08	128	71.2	41.4	17.9	137.6	84.49	6.95	302.87	3.07	0.85	22.163	639.1	1.08	1	2	2	2	1
777442	1	73	2	20110930	1	1	1	1	2	1	1	1	3	23.1481	60	136	43	6.38	3.2	125	67.5	41.3	19.6	139.2	77.99	4.82	256.77	3.95	0.76	14.05	1765.3	1.94	1	1	2	2	1
777759	1	58	4	20111018	0	20.4	2	1	2	1	1	1	3	36.8481	80	125	45	9.55	5.05	156	75.3	41.3	18.7	139.2	73.82	9.99	633.21	4.95	0.95	15.07	1025.2	6.1	1	1	1	1	2
777970	1	71	3	20110929	0	21.1	2	1	1	1	2	1	3	25.0135	130	130	45	9.96	5.42	161	66.7	38.1	22.1	135.2	128.03	14.6	807.41	3.47	0.9	44.33	2250.7	14.8	2	2	1	1	2
778116	1	83	2	20111008	0	20.8	2	2	2	1	1	1	2	24.5675	60	158	55	10.7	3.68	113	61	34.1	18	138	142.7	7.2	494	4.54	1.04	37.304	5915.4	83.6	1	2	2	1	1
778216	2	19	3	20111009	0	20.7	1	1	1	2	1	1	1	16.937	77	133	45	8.96	5.02	104	78.3	39.8	10.2	137.2	67.57	9.85	360.91	3.38	0.81	18.931	4153	31.9	2	1	1	2	1
778334	1	73	3	20111008	1	20	2	1	2	1	1	1	3	18.6122	97	135	30	5.62	4.19	138	68.1	43.5	29.2	138	113.44	8.52	410.37	6.33	1.38	31.844	6846.5	8.01	2	1	2	1	2
778458	1	71	3	20111009	0	20.7	2	2	2	1	1	1	3	21.4536	80	110	28	5.82	3.51	106	62.3	37.6	10.2	140.7	98.84	4.21	348.73	3.35	1.34	13.318	4725.9	3.23	1	1	2	1	1
778755	1	54	4	20110929	0	21.1	1	1	1	1	2	1	2	23.1405	65	115	53	8.67	4.65	152	79.6	43.1	26.4	142.2	107.18	7.8	490.75	4.12	1.59	27.767	1274	4.27	2	1	2	2	1
778884	1	60	4	20111014	1	2	1	1	1	2	1	1	3	19.5918	70	82	34	6.79	5.07	155	79.1	42.8	65.5	138.7	100.93	7.69	426.42	4.01	0.77	40.557	3554	10.8	2	1	1	2	2
778922	2	74	3	20111011	1	14	1	2	2	1	1	1	1	30.1103	86	83	65	5.89	3.86	103	72.5	41.9	24.8	139.5	165.56	26.07	672.74	2.59	0.59	15.385	2983.8	2.06	1	1	2	2	2
779023	1	59	3	20111013	0	20.6	1	1	2	1	1	1	3	23.8367	73	103	36	8.67	4.53	135	76.8	44.3	14.4	137	98.8	6.1	457.3	3.84	0.99	10.2896	544.2	1.42	2	1	2	2	1
779093	1	55	3	20111014	0	20.6	2	1	1	1	1	1	2	29.0548	98	138	29	4.95	4.08	140	55.2	38	17.2	138.5	82.16	8.1	448.19	4.65	1.63	11.327	1507.7	4.31	2	2	2	2	1
779409	1	48	4	20111014	1	1.8	1	1	1	1	2	1	1	20.3244	98	105	64	6.75	3.38	94	64.1	31.6	20.2	134.2	86.33	5.58	391.13	2.68	0.28	110.317	4102	33.6	1	1	1	1	1
779649	1	46	2	20111011	0	20.7	1	1	1	1	2	1	2	20.3074	63	97	26	10.85	4.73	152	70.3	43.5	42.2	142.4	90.5	7.43	492.33	5.61	1.6	13.464	2667.8	5.83	2	2	2	2	1
779654	1	28	3	20111010	0	21.7	1	1	1	2	1	1	1	21.6441	96	110	20	9.91	5.17	163	64.2	39	46.3	139.1	90.5	6.14	486.68	2.95	0.63	147.09	3401.6	19.8	2	2	2	2	2
779678	1	62	4	20111013	1	13	2	2	2	1	1	1	2	24.2215	76	130	20	8.42	5.06	152	70.8	43.9	16	145.4	92.59	8.1	717.2	5.37	0.89	13.802	1235.8	8.32	2	2	2	1	1
779693	1	19	4	20111010	1	1	1	1	1	2	1	1	1	29.3878	112	87	25	7.15	4.63	130	60.5	34.7	83.6	137.9	86	8.15	987.65	2.32	0.27	137.655	6514	10.2	2	2	2	2	2
779695	1	69	4	20111019	1	8	1	1	1	1	1	2	1	21.7993	89	100	77	3.97	3.29	94	67.5	39.9	12.1	142	96.32	9.48	360.05	5.35	1.02	26.478	555	1	2	1	1	1	1
779723	1	50	3	20111021	0	20.3	2	2	1	1	1	1	2	27.0416	67	106	42	8.23	4.5	137	69.1	45.4	25.5	141.2	147.08	10.39	616.72	4.45	0.89	18.97	103	6.47	1	2	2	2	2
779776	1	58	3	20111021	0	20.3	2	2	1	1	1	1	1	26.7036	96	153	40	7.89	5.21	155	54.9	34.5	35	140.9	77.29	6.52	425.78	3.74	0.81	16.675	1725.2	3.87	1	2	2	2	2
779905	1	60	2	20111019	0	20.4	2	1	2	1	1	1	3	26.4721	66	166	61	7.64	4.9	150	70.8	41	19.9	139	79.4	6	331.8	4.51	1.4	17.018	607	1.91	1	1	1	1	1
780125	2	25	2	20111021	0	20.3	1	1	1	2	1	1	1	28.3987	66	101	38	12.86	4.68	132	69.4	41.8	20.1	138.6	60.37	3.86	366.39	2.99	1.01	12.988	971.9	6.73	2	2	2	2	1
780128	1	46	2	20111021	0	20.3	1	1	1	2	1	1	3	22.1453	71	81	28	5.67	4.3	130	71.4	43.8	40	136.3	109.01	15.33	826.72	3.52	0.7	35.84	4354.1	5	2	1	2	2	1
780204	2	43	3	20111023	0	20.3	1	1	1	1	1	2	1	26.5625	79	160	50	5.71	5.13	159	63.7	38.5	22.8	138.1	62.48	3.56	367.42	4.6	1.53	15.191	861.4	1.83	2	2	2	2	1
780301	1	64	4	20111021	0	20.3	1	1	2	1	1	2	1	26.8136	62	125	57	5.58	3.91	123	70.3	37.5	13.4	141.6	94.21	7.74	328.15	4.29	1.07	27.916	2992.7	2.29	2	1	2	1	2
780360	1	70	3	20111023	1	4	1	1	2	1	1	1	3	21.4692	68	95	25	7.8	4.22	131	61.9	36.9	12.3	135.8	113.24	11.45	488.24	4.09	0.84	18.279	2783.3	1.59	1	1	2	2	1
780477	1	60	3	20111024	0	20.2	2	1	2	1	1	1	2	25.6055	78	133	24	7.89	5.08	149	71.1	46.8	18.4	140.6	83.63	6.67	306.97	4.14	0.94	41.986	1753.4	3.39	2	2	2	2	2
780634	1	55	3	20111026	0	20.2	1	1	1	2	1	1	3	26.0276	72	110	31	8.44	4.56	154	63	41.9	13	142.6	62.48	5.25	308	4.68	0.97	9.6613	645	1.54	2	2	2	2	1
780710	1	65	4	20111026	0	15.2	2	1	2	1	1	1	1	26.7036	75	117	31	8.87	4.4	136	79	45.4	28.5	138.9	106.9	11.18	444.79	3.25	1.07	35.71	1336.2	6.49	2	2	2	2	2
780948	2	69	2	20111031	0	20	2	2	2	1	1	1	1	25.6821	76	148	67	8.13	3.73	115	62.7	39.3	10	139.7	69	4.75	247.74	3.84	0.98	8.3725	379	1.29	1	1	2	1	1
781324	1	65	2	20111031	0	20	1	1	2	1	1	1	3	21.4844	75	126	60	6.74	4.75	140	65.2	40.5	22.5	139.7	56.14	4.1	220.98	3.54	1.28	11.965	487.4	2.45	1	1	1	1	1
781430	2	65	4	20111031	0	20	2	2	1	1	1	1	1	19.1467	93	145	34	7.59	3.03	86	65.4	41.5	10.7	144.2	206.3	13.99	186.91	4.8	1.13	51.648	27924	6.96	2	1	2	1	1
781442	1	57	4	20111104	0	19.9	2	2	2	1	1	1	2	36.5792	75	170	75	9.05	4.46	120	68.3	37.5	10.7	139	51.9	5.4	512.2	5.06	0.83	20.325	1515.8	30.6	2	2	2	2	1
781444	2	68	2	20111101	0	20	2	2	2	1	1	1	1	25.3902	82	135	58	8.44	4.25	129	66.6	41.3	9.8	142.7	83.63	6.93	406.54	3.9	0.85	49.696	1948.3	3.52	2	1	2	1	1
781473	2	74	4	20111103	0	19.9	2	1	2	1	1	1	1	25.2241	121	120	25	6.95	4.6	138	66.3	39.5	18.6	136.1	113.24	10.82	704.93	3.68	1.29	56.716	3273	3.49	2	1	1	2	2
781491	2	74	2	20111107	0	19.8	2	1	2	1	1	1	1	25.9107	56	120	62	3.3	3.14	106	61	37.2	8.8	141.9	56.14	2.9	323.56	3.81	0.8	28.718	785.1	1.98	1	1	2	2	1
781491	2	74	2	20111214	0	18.6	2	1	2	1	1	1	1	25.9107	56	130	58	4.36	2.64	82	67.4	39	28.4	141.9	64.4	11.71	527.12	4.01	0.7	64.995	2429	18.6	1	1	2	2	1
781778	1	63	3	20111103	0	19.9	1	2	2	1	1	1	3	24.2215	80	90	30	6.62	3.55	107	66.1	37.9	13.1	138.7	58.25	6.07	311.08	4.67	1.07	30.204	596	27.5	2	1	2	2	1
781780	1	54	2	20111103	0	19.9	1	1	2	1	1	1	3	27.3797	65	100	32	7.04	4.59	142	64.9	41.7	13.5	139.6	62.48	3.81	325.97	3.83	0.98	23.659	574.8	1.87	2	1	1	1	1
781842	2	33	2	20111103	1	15	1	1	1	2	1	1	2	20.7512	82	125	20	6.39	4.73	148	71.4	41.7	28.8	135.4	60.37	9.38	471.13	5.26	1.04	39.312	3993	7.4	2	1	2	2	2
782244	1	35	4	20111107	0	19.8	2	1	1	2	1	1	1	27.6817	98	114	18	10.06	5.81	181	61.6	32.3	72.2	134.9	85.75	10.9	755.67	5.51	0.68	92.441	8122	52	1	1	2	2	2
782250	2	66	2	20111107	0	19.8	2	1	2	1	1	1	2	20.3954	90	91	55	11.77	3.81	117	61.6	35.6	18.7	138	45.56	4.74	189.76	6.23	1.31	99.659	1951	94.7	1	1	2	2	1
782399	1	73	3	20120604	1	6	2	1	1	2	1	1	1	18.3655	68	70	45	6.61	4.73	157	65.6	33	17	135.4	144.25	17.42	637.45	4.7	0.94	37.348	5288.1	8.19	2	1	2	2	1
782399	1	73	3	20111108	1	13	2	1	1	2	1	1	1	22.0386	110	110	35	6.88	4.26	140	58.2	37.4	21.6	135.8	128.05	16.67	752.69	3.75	0.92	123.08	12225	3.73	2	1	2	2	1
782520	2	74	2	20111108	0	19.8	2	2	1	1	2	1	1	19.1111	78	130	69	8.19	4.35	130	68.1	37.9	14.4	139.2	73.06	4.34	268.66	5.85	1.85	37.27	1606.4	2.07	2	1	1	1	1
782763	1	34	3	20120316	0	15.5	1	1	1	2	1	1	2	24.3945	90	119	30	8.23	4.76	146	62.3	40.1	9.4	138.5	66.91	5.2	329.56	3	0.85	39.204	1381	23.6	2	2	2	2	2
782775	2	74	4	20111108	1	1.7	2	2	1	1	2	1	1	24.974	84	124	36	5.9	2.56	86	68.7	34	50.1	135.3	156	23.57	639.8	2.84	0.78	542.7	11806	23.2	1	1	1	1	1
782918	1	83	2	20111111	0	19.7	2	1	2	1	1	1	3	18.7175	41	141	39	3.73	4.59	146	61	38.8	16.7	144.4	125.93	11.35	619.42	3.42	1.03	62.42	2807.6	8.62	1	2	1	2	1
782941	1	36	4	20111111	1	1	1	1	1	2	1	1	1	18.8268	68	93	20	5.4	4.66	147	67	39.2	61.9	140.2	85.75	7.88	659.54	3.88	0.87	55.622	3048	6.28	2	2	2	2	2
782954	1	66	3	20111117	0	19.4	2	2	2	1	1	1	3	30.6148	69	108	31	9.47	4.32	126	73.9	45.5	17.4	147.8	307.11	12.96	1002.56	3.63	0.7	41.791	3214.9	7.75	1	1	2	1	2
782985	1	44	2	20111117	0	19.5	1	1	2	1	1	1	3	26.2976	67	100	24	10.84	5.43	164	68.4	42.1	20.1	138.4	100.39	8.82	556.55	6.03	1.34	25.261	556	2.26	2	1	2	2	1
782987	2	43	3	20111121	0	19.3	1	1	1	1	2	1	1	15.2219	80	100	52	4.6	3.86	114	58	33	29.1	140.4	34.52	5.82	219.26	3.96	1.14	76.571	514	1.48	2	1	2	2	2
783022	1	60	2	20111129	0	19.1	1	1	2	1	1	1	1	18.3594	73	120	56	11.37	3.72	112	63.9	31.7	65.7	143	56.5	9.6	146.9	3.86	0.33	94.188	1989	10.6	1	1	1	1	1
783290	1	63	2	20111208	0	18.8	2	2	2	1	1	1	3	31.4359	75	123	60	7.09	3.75	123	74.9	37	19.2	141	96.3	7.3	260.4	3	0.57	42.616	834.7	83.6	2	2	2	2	1
783503	1	37	4	20111115	0	19.5	1	1	1	2	1	1	2	50.0387	100	120	26	10.05	3.58	106	69.8	39.4	53.7	133.8	111.13	10.17	709.47	2.66	0.43	88.559	1665.2	27.1	2	1	2	1	2
784069	1	50	3	20111121	0	19.3	2	1	1	1	2	1	2	24.0569	80	119	26	6.48	5	156	68.2	42.2	17	138.9	102.67	12.92	699.75	4.36	0.94	37.795	2436	10.2	2	2	2	2	2
784379	2	70	3	20111122	0	19.3	2	2	2	1	1	1	2	23.6244	84	115	37	8.25	3.92	114	73.1	39.3	13.6	141.4	91.31	11.7	474.4	3.98	1.07	22.739	1620	17.1	1	1	2	1	1
784457	1	78	3	20111123	1	18.2	2	1	2	1	1	1	1	26.6728	71	104	58	5.6	3.54	114	60.9	35.1	20.6	140.5	84.66	6.53	380.41	4.44	1.48	33.663	1107	3.23	2	2	2	2	1
784502	1	80	4	20111122	1	0.4	1	1	1	2	1	1	1	18.6122	156	88	42	8.55	4.72	158	57.5	29.5	111.7	136.5	103	19.53	571.79	3.29	0.5	121.27	3635	35.4	1	1	1	1	1
784525	1	68	2	20111123	0	19.3	2	1	2	1	1	1	2	20.4783	65	96	58	5.87	4.32	136	62.9	40	32.8	136	80.16	8.06	336.77	4.53	1.97	58.611	3331	4.84	2	1	1	1	2
784525	1	68	2	20120119	0	17.4	1	1	2	1	1	1	2	20.4783	69	132	71	5.8	3.36	104	60	37.2	27	139.4	90.84	11.52	313.94	3.33	0.97	102.33	2261	6.82	2	1	1	1	2
784713	1	55	2	20111123	0	18.2	2	1	2	1	1	1	3	25.9095	52	112	66	7.33	4.7	146	60	36.1	17.5	140	106.6	3.4	411.4	3.26	1.03	29.265	506.2	2.39	1	2	1	1	1
784933	1	39	4	20111126	1	13.1	1	1	1	2	1	1	3	18.7783	85	110	28	10.42	4.68	148	67.1	38	58.8	133.3	86.91	9.41	954.9	4.09	0.61	203.59	6236.4	41	2	1	2	1	2
785005	2	71	3	20111125	0	19.2	1	1	1	1	2	1	1	28.6288	80	120	60	6.32	4.48	138	71.6	40.5	21.7	145.9	62.15	7.75	376.19	5.33	1.72	30.336	477	3.47	2	1	1	1	2
785420	2	39	3	20111128	0	20.1	1	1	1	2	1	1	1	23.3091	90	95	32	8.97	4.29	126	58	34.4	16.5	141.8	86.91	15.85	207.11	2.76	0.92	32.274	493.7	3.96	2	2	2	2	2
785626	1	63	3	20111130	0	19	1	1	1	2	1	1	3	27.1416	96	98	25	13.5	5.43	172	68	38.6	40.5	138.2	167.94	13.32	758.82	3.32	0.54	103.08	4527	8.34	2	2	2	2	2
785805	2	53	2	20111213	0	18.6	1	2	1	1	2	1	1	19.91	62	100	55	36.49	3.16	95	62.6	33.2	25.6	149.4	75.66	18.15	303.97	2.8	0.54	151.89	668.8	16.9	2	1	2	2	1
785813	1	28	3	20111130	0	19	2	1	1	1	1	1	2	37.2245	76	174	48	8.52	4.66	136	60	35.9	32.2	144	138.68	8.07	613.6	4.28	0.83	35.283	2731.8	5.31	1	2	2	2	1
786041	1	35	3	20111221	0	18.3	2	1	2	1	1	1	3	27.2493	57	100	41	4.62	4.12	119	68.7	38.6	13.4	135	99	3.5	397.8	5.61	0.66	23.424	777.4	8.66	1	1	2	2	2
786398	1	29	3	20111205	0	19.9	2	1	1	1	1	1	1	28.634	113	180	28	5.95	5.78	167	64.3	37.8	20.8	140.7	100.42	7.21	526.15	4.14	1.17	41.988	1352.4	3.06	2	2	2	2	2
786431	2	58	3	20111208	0	18.7	1	1	1	2	1	1	1	20.5457	84	107	30	6.63	4.7	142	70.6	44	11.1	139.9	75.66	5.99	328.3	5.17	0.67	29.749	2551.4	4.94	2	2	2	2	2
786439	2	63	3	20111208	0	18.8	2	1	2	1	1	1	1	23.4375	74	132	35	8.46	4.25	128	71	42.6	25.6	142.1	75.66	9.33	355.8	4	1.11	22.305	899	6.34	2	2	2	2	1
786707	1	33	3	20111208	0	19.8	2	1	1	1	1	1	2	23.9395	118	156	33	7.66	5.4	155	60	37.5	20.2	143.2	75.66	6.67	631.32	3.15	0.88	62.363	6085.6	3.55	2	2	2	2	2
786717	1	75	2	20111209	0	18.7	2	2	2	1	1	1	3	20.2449	63	140	53	4.69	4.19	124	60.9	36	15.6	138.6	116.17	6.85	420.57	4.13	1.46	33.783	2307.5	6.14	1	2	2	1	1
786821	1	26	2	20111209	0	20	1	1	1	1	2	1	1	17.9931	65	110	75	7.46	4.92	134	69.6	44.7	18.2	140.1	75.66	6.18	322.06	4.17	1.56	24.648	691.6	7.89	1	1	2	1	2
787054	2	49	3	20111214	0	18.5	1	1	1	1	2	1	1	22.4323	120	96	52	7.61	5.33	150	66.6	35	14.9	137.1	57	6.72	444.18	6.41	0.86	37.433	429.7	26.7	2	1	1	1	2
787237	2	65	4	20111214	1	18	2	1	2	1	1	1	1	20.5457	83	124	62	6.55	3.76	110	56.6	31.7	12.9	135	188.34	16.47	327.1	3.84	1.18	25.152	1636.4	90.8	2	1	2	2	1
787286	2	71	3	20111214	0	19.5	2	2	2	1	1	1	1	25.462	90	136	35	10.24	3.87	106	62.8	31.2	9.5	137.6	180.93	9.86	286.49	5.55	0.91	33.11	5807	63.7	2	1	2	2	2
787294	1	60	4	20111216	0	18.5	2	2	2	1	1	1	2	22.1297	96	110	30	8.83	4.43	135	58.2	30.6	13.7	143.8	153.3	12.69	494.84	2.71	0.62	52.525	5576.1	57.6	1	2	2	2	1
787494	1	56	4	20111214	0	19.6	2	1	1	2	1	1	3	22.0522	61	119	25	9.25	5.26	163	61.1	34.5	104.6	130.4	126.75	14.46	721.85	3.9	0.39	46	4335.3	21.4	2	2	2	2	2
787511	1	54	3	20111216	0	18.5	2	1	2	1	1	1	3	31.9122	69	131	35	8.58	5.44	166	71.3	44	14.1	131.8	107.05	10.38	453.08	6.19	0.84	36.796	541.7	1.83	2	2	2	2	2
787634	1	65	2	20111216	0	18.5	1	1	2	1	1	1	3	24.4898	59	110	64	6.19	4.25	135	61.1	39.6	13.2	139.8	80.76	4.83	365.35	3.47	0.98	25.454	500.4	1.65	1	1	2	1	1
787838	1	70	3	20111219	0	19.4	2	1	2	1	1	1	3	25.1808	78	173	32	7.85	3.95	125	67.1	41	8.5	138.3	87.79	8.79	400.42	2.46	0.55	31.585	760.9	7.38	1	2	2	1	1
787951	1	20	3	20111219	1	8	1	1	1	2	1	1	2	17.7832	98	83	22	7.08	4.77	136	59	40.8	23	137.9	85.61	6.94	557.84	3.57	0.81	80.649	3091	1.9	2	1	2	2	2
787985	2	33	2	20111220	0	18.3	2	2	1	1	1	2	1	22.6422	65	114	60	9.57	4.04	118	69.9	40.4	13.7	139.5	59.48	4.33	199.11	4.56	1.05	35.06	624.7	38.1	1	1	2	1	1
787994	2	56	3	20111219	1	11	1	1	1	2	1	1	1	29.5159	56	100	37	6.8	3.77	115	74.3	43.9	19.5	139.4	107.38	8.57	397.67	4.37	1.46	82.899	4749	10.2	2	2	2	2	2
787995	2	39	3	20111222	0	18.3	1	1	1	1	2	1	1	18.7328	81	100	66	7.84	4.3	132	86.9	52.9	73	136	77.35	12.15	411.4	4.17	1.3	13.717	722.4	1.21	2	1	1	1	1
788089	1	66	3	20111226	0	18.1	2	1	1	1	2	1	1	21.3333	64	119	42	4.7	4.16	105	65.2	37.1	17.9	140.4	90.19	7.95	271.6	3.55	1.21	32.714	3281.1	2.66	2	2	2	2	1
788301	2	40	2	20111222	0	18.3	1	1	1	2	1	1	1	25.5937	94	110	33	7.87	4.11	132	75.3	45.1	24.8	140	79.49	10.68	469.61	5.03	0.92	19.894	787.8	1	2	1	2	2	2
788633	2	56	3	20111227	0	18.1	2	1	1	1	1	2	1	24.0055	90	110	37	4.47	4.57	135	57	37.4	21.9	143.4	69.24	5.25	337.92	3.95	1.18	26.119	4879	2	1	2	1	1	2
788726	1	66	3	20111227	1	10	1	1	1	1	2	1	1	22.4082	50	124	60	8.07	4.97	143	71.9	38.8	37.4	137.2	119.93	18.47	834.07	3.99	0.74	61.798	1281.2	3.73	2	1	1	2	1
788949	1	65	3	20111228	0	18.1	2	1	2	1	1	1	3	25.7117	80	147	36	5.89	5.24	164	64.6	42.3	21.6	144.5	86.87	10.17	274.68	5.43	1.14	53.432	811.8	2.02	2	1	2	1	2
788950	1	24	4	20111229	0	19.1	1	1	1	2	1	1	2	33.91	100	107	24	8.37	5.16	151	70.7	44.8	64.7	136.2	71.45	6.11	889.7	3.37	0.61	94.121	4887.3	7.48	2	2	2	1	2
789245	1	67	3	20120104	0	17.9	2	1	2	1	1	1	3	24.5675	82	132	50	4.91	3.77	111	61.4	39.1	9.3	142.3	121.45	10.56	281.77	3.09	1.16	14.471	1092.7	1.09	1	2	2	1	1
789248	2	59	2	20120104	0	17.9	2	1	2	1	1	1	1	26.5625	71	135	65	6.88	3.4	105	67.4	42.9	31.9	140	61.78	4.42	203.03	3.71	1	17.88	703.7	2.03	1	2	2	1	1
789278	1	57	3	20120105	0	17.9	2	1	2	1	1	1	1	29.7578	60	128	25	9.09	5.43	168	54.1	36.7	14.2	142.9	163.46	7.6	247.41	2.81	0.62	40.842	2908.8	6.6	2	1	2	2	2
789408	1	57	4	20111231	1	18	2	2	2	1	1	1	2	25.3515	87	99	30	11.85	4.18	132	64.8	30.8	25.5	135	99.4	15.9	524.5	3.94	0.61	141.762	4016.3	42	2	1	2	1	2
789585	1	82	3	20120106	1	8	2	1	2	1	2	1	3	22.9441	80	160	55	5.2	3.28	99	51.8	33.9	11.8	142.4	137.56	11.01	633.97	3.12	1.05	24.052	11897	7.38	2	2	1	1	1
789617	2	59	3	20120106	0	17.8	2	2	2	1	1	1	2	22.4913	80	108	30	8.01	3.94	125	58.6	35.1	13.5	140.5	90.08	14.31	354.8	4.48	0.85	131.85	3990.4	6.97	1	2	2	1	1
789682	1	63	4	20120110	1	5	1	1	1	2	1	1	2	16.955	99	90	20	7.11	4.39	139	66.5	40.2	47	136.7	131.08	12.18	626.53	3.95	0.94	97.746	5006.7	67.1	2	1	2	2	2
790277	2	46	3	20120110	0	17.6	2	1	1	1	2	1	1	27.0552	80	120	65	6.7	4.33	119	64.4	39.9	12.6	144.2	50	3.38	354.89	4.09	0.99	18.539	1258	4.2	1	1	1	1	1
790585	1	52	3	20120110	0	17.7	1	1	2	1	1	1	3	25.7276	71	110	30	6.37	4.25	133	63	38.8	12.6	141.1	76.84	7.28	401.05	4.64	0.72	24.664	952.5	4.44	2	1	2	2	1
790590	1	40	3	20120110	0	17.7	2	1	1	2	1	1	3	29.0123	74	130	20	17.11	5.56	163	58.5	33	66.1	136	67.1	6.4	394.5	3.96	0.89	222.92	4141.1	21.6	2	2	2	2	1
790627	1	44	2	20120111	0	17.7	2	1	2	1	1	1	2	31.1951	81	133	61	8.28	3.63	115	62.4	42.5	6.9	141.5	69.28	5.5	319.41	3.51	0.65	16.6	643.1	3.72	1	1	2	1	1
790652	2	50	2	20120111	0	17.6	2	2	2	1	1	1	1	31.9576	97	148	65	6.85	4.45	137	66	43.6	10.1	138.2	51.86	3.1	198.77	3.86	0.86	14.31	784.5	2.66	1	2	2	1	1
790746	1	50	4	20120116	1	17.5	2	1	1	2	1	1	3	24.9337	62	141	30	2.97	5.12	165	62.9	35.6	35.3	132.8	71.46	6.05	260.52	4.04	0.82	59.107	5604.7	6.22	2	2	2	2	2
790963	1	49	4	20120116	0	17.5	2	1	2	1	1	1	2	30.0041	96	130	35	8.33	5.09	160	62.7	41.5	29.7	142	134.6	10.5	660.96	3.35	0.7	41.592	1635.7	8.86	2	2	1	2	2
790998	1	63	4	20120119	1	5	1	1	2	1	2	1	2	21.9671	89	95	26	11.51	6.82	147	76.3	38.8	74.4	134	82.65	9.52	361.23	4.74	1.34	77.011	6547.3	25.6	2	1	2	2	2
791288	1	68	2	20120116	0	17.5	2	2	2	1	1	1	3	27.1605	58	113	59	7.9	3.78	120	54.6	34.5	20.9	140.2	82.65	6.05	368.66	2.94	1.23	62.821	1104.5	5.13	1	1	2	1	1
791306	1	62	4	20120418	1	1	1	2	1	2	1	1	3	21.1553		100	32	7.7	4.5	150	68.9	40.1	30	132	94.6	11.4	465.8	3.19	0.7	116.94	10306	2.58	2	1	2	2	2
791320	1	44	3	20120117	0	17.5	1	1	1	1	1	2	2	30.854	78	102	40	11.09	4.92	147	61.9	38.5	11.4	141.2	97.93	7.72	390.81	4.37	0.87	23.784	595	7.73	2	1	1	1	2
791338	1	46	3	20120129	1	1	1	1	1	2	1	1	3	22.9854	80	100	23	8.41	5.11	141	64.9	39.3	51.5	135.6	116.55	8.56	455.23	4.09	0.74	645.5	3075	4.24	2	1	2	1	2
791394	2	71	2	20120119	0	17.4	1	2	1	1	1	1	1	20.5457	86	112	58	7.78	3.14	100	69.7	34.5	8.4	137.8	78.28	7.8	334.38	4.67	0.64	127.94	3323.3	11.6	1	1	2	2	1
791591	1	63	4	20120129	0	17.1	2	1	1	1	2	1	3	28.0277	100	156	70	9.21	4.63	123	68.8	42.5	12	141.7	88.63	15.16	531	3.41	0.94	22.657	46.6	2.99	1	2	1	1	2
791862	1	36	3	20120129	0	17.1	1	1	1	2	1	1	1	21.7993	80	90	22	6.38	4.69	125	62.6	37.4	67.9	135.9	86.41	4.46	481.03	2.69	0.41	100.19	8023	14.4	1	2	2	2	2
791898	2	65	2	20120201	0	17	1	2	2	1	1	1	1	22.1003	74	126	42	11.23	4.78	147	66.5	41.9	16.3	135.6	47.41	6.81	247.12	4.15	0.87	24.696	1188.3	6.56	1	2	2	2	1
791919	2	67	4	20120130	0	17	2	1	1	1	2	1	1	25.3902	62	150	37	7.41	3.61	113	67.6	37.7	16.4	141.5	70.26	4.09	125.55	3.68	1.01	53.844	1272.3	32.1	2	2	2	2	2
792008	2	81	3	20120130	0	17	2	1	2	1	1	1	1	26.6667	74	142	55	9.37	4.34	133	62.9	38.8	10.3	142	102.67	9.52	397.84	6	1.18	24.148	1516.4	2.31	2	1	2	1	1
792214	1	38	3	20120131	0	17	2	1	1	2	1	1	2	27.6817	78	130	30	6.98	5.37	166	72.3	43.5	11.8	136.5	96.04	9.44	618.2	5.06	1.18	45.77	533.8	3.48	2	2	2	2	2
792232	1	68	4	20120201	1	3	2	1	1	1	2	1	3	17.1468	49	130	65	6.24	4.21	126	68.2	40.6	13.3	143.5	71.72	9.87	208.79	5.28	1.46	70.766	6742.5	6	2	1	1	2	1
792385	2	65	3	20120203	1	12	2	1	1	2	1	1	1	18.2563	68	90	43	5.39	4.27	119	65.8	39.7	22.8	138.6	41.88	3.46	250.89	3.49	1.15	23.207	1574.6	2.18	2	1	2	2	2
792535	1	20	4	20121016	0	8.5	1	1	1	2	1	1	1	18.6095	73	102	38	8.54	4.84	150	64.5	31.8	113.1	133.1	57.09	4.98	608.56	1.98	0.41	169.19	1955	10.6	2	2	2	2	2
792537	1	64	4	20120206	0	12	1	1	2	1	1	1	2	26.8136	65	105	26	4.72	4.32	134	58.4	34	40.6	136.5	90.08	4.3	267.67	2.69	0.65	31.783	3596	10.1	2	1	2	2	2
792722	2	21	4	20120201	0	3.3	1	1	1	2	1	1	1	19.5965	81	85	23	6.65	3.78	108	63.9	31.7	67	132	91.6	5.1	488.6	1.99	0.38	84.833	5911	7.4	2	1	1	2	2
792736	1	57	3	20120203	0	16.9	1	1	1	2	1	1	3	29.685	78	110	55	5.5	5.2	156	69.9	43.1	43.6	141	102.67	8.07	527.5	4.76	1.11	34.209	1048	1.64	1	1	1	1	1
792779	1	44	2	20120203	0	16.9	2	2	2	1	1	1	2	26.0933	93	127	38	3.99	4.83	157	70.8	42.3	10.3	138.7	74.44	6.26	309.62	7.32	0.97	36.339	716.2	3.94	2	2	2	2	1
792902	1	50	2	20120206	0	16.8	1	1	2	1	1	1	2	27.6817	68	120	58	11.89	4.18	125	63.9	39.8	26.4	140.1	80.96	3.25	440.77	5.54	1.09	35.382	931.3	13.8	2	2	2	2	1
792908	1	65	3	20120206	1	14.4	2	2	2	1	1	1	3	24.7721	81	110	53	8.93	4.67	147	70.4	43.6	19.8	138.4	91.81	7.34	356.9	3.6	0.97	38.69	591.9	13.9	1	1	1	1	1
792965	1	61	2	20120206	0	16.8	2	1	2	1	1	1	3	22.7732	60	110	75	6.63	3.52	112	62.9	37.8	9.7	148.7	68.49	5.35	279.78	3.21	1.34	19.28	960.4	7.14	1	1	2	1	1
792971	1	72	2	20120207	0	16.8	2	1	2	1	1	1	1	28.7356	72	122	39	5.49	4.21	126	57.8	38.5	13.2	143.8	68.49	6.3	521.27	3.75	0.99	24.857	1418	3.66	1	2	2	2	2
793179	1	60	2	20120209	0	16.7	2	2	1	2	1	1	1	26.1628	72	125	31	8.37	4.54	131	76.3	44.9	9.7	144.9	126.13	10.88	463.18	5.44	0.96	21.09	599.7	3.66	2	1	2	2	2
793196	1	28	4	20120209	0	16.7	2	1	1	2	1	1	2	32.872	96	142	41	9.73	5.66	171	63	37.7	16.9	138.5	62.13	6.47	306.25	3.6	0.85	35.508	989.3	25.3	1	2	2	2	2
793350	1	73	3	20120210	0	16.7	1	1	2	1	1	1	3	28.0689	63	132	54	7.07	3.78	121	66.8	39	14.9	140.7	81.33	4.98	448.06	3.66	1.06	29.01	1085.6	3.81	1	1	2	1	1
793511	1	43	2	20120208	0	16.7	1	1	2	1	1	1	2	31.2461	90	110	64	5.15	4.54	146	68.1	43.8	14.2	142.2	77.13	4.61	427.37	3.19	0.94	16.39	545.1	4.43	1	1	2	1	1
793877	1	63	3	20120213	0	16.6	2	1	2	1	1	1	3	25.9701	70	143	41	6.29	4.83	145	66.6	40.7	10.4	140	100.84	13.55	370.5	4.23	0.96	24.027	849.3	1.17	1	2	1	1	1
794086	1	49	3	20120214	0	16.6	2	2	1	1	2	1	1	36.0688	76	144	56	6.88	4.13	120	66	40.1	11	142.2	298.57	9.33	467.85	6.71	1.1	20.592	712.5	13.3	1	1	2	1	1
794113	1	29	3	20120215	0	16.5	2	1	1	1	1	1	2	33.0168	75	135	36	8.64	5.23	148	60.3	35	15.1	141.2	133.42	7.19	777.46	4.69	0.76	40.976	1881.4	18.1	2	1	1	1	2
794363	1	68	3	20120216	0	16.5	1	1	1	2	1	1	2	25.1024	57	108	40	5.91	4.56	131	60.2	35.5	17	141.8	92.65	10.22	658.86	3.67	0.74	42.815	2395.5	2.95	2	1	2	1	1
794426	1	39	3	20120215	0	16.5	1	1	1	2	1	1	3	27.9904		112	40	9.97	5.42	170	54.6	36.8	29.4	144.1	105.53	5.93	563.12	4.68	0.98	38.31	1701.8	3.49	2	1	2	2	2
794784	1	29	4	20120216	0	16.5	2	1	1	2	1	1	2	33.0168	75	135	26	6.48	5.25	162	66	38.3	61.3	140.4	88.36	7.83	618.11	3.43	0.64	108.78	4100	5.09	2	1	2	2	2
794798	1	45	2	20120220	0	16.3	2	1	1	1	1	1	3	22.7583	89	122	62	5.33	4.69	141	69	42.7	18.1	138.1	88.36	3.75	475.02	3.77	0.77	36.836	654.8	17.2	1	2	2	1	1
795082	1	19	2	20120220	0	16.3	1	1	2	1	1	1	1	17.8119	63	107	38	6.53	5.2	163	62.4	42.1	16.1	141.2	54.03	3.92	325.82	2.08	1.04	26.233	774.8	1	2	2	2	1	1
795279	2	72	2	20120221	0	16.3	2	2	2	1	1	1	2	26.0262	72	100	47	5.56	3.91	120	63.5	36.8	8.2	142.3	100.8	9.44	628.17	4.69	0.92	33.794	2725.3	24.6	2	2	1	2	1
795281	1	64	2	20120227	0	16.1	2	1	2	1	1	1	1	26.0262	72	140	63	8.79	3.86	115	60.5	38.3	12.4	138.3	127.77	7.01	261.9	4.29	0.91	38.247	812	2.84	1	2	2	1	1
795319	1	43	3	20120222	0	16.3	1	1	1	2	1	1	2	21.7993	75	96	30	6.33	4.47	143	58.6	38.5	43	140.7	79.96	7.15	568.12	2.53	0.59	51.513	5657.2	5.15	2	2	2	2	2
795341	2	24	2	20120223	0	16.2	1	1	1	2	1	1	1	22.8624	85	128	45	12.72	3.89	120	64	34.5	9.8	143.8	66.78	6.3	502.52	8.42	1.25	44.715	3202.9	16.8	2	2	2	2	1
795613	2	59	2	20120222	0	16.3	2	1	1	1	2	1	3	19.313	68	180	59	11.78	2.8	97	53.8	34.6	17.5	141	61.8	7.7	285.4	2.5	1.18	34.606	1444	18.4	2	2	2	2	1
795765	1	52	2	20120314	0	15.5	1	1	2	1	1	1	2	25.9516	72	162	50	8.95	4.84	148	73.6	44.8	10.2	139.1	79.04	6.16	371.83	4.61	0.84	22.441	1029.6	1.22	1	1	2	1	1
795935	1	52	4	20121204	0	6.6	1	1	1	2	1	1	1	22.7903	86	108	35	6.51	4.23	136	73.2	47.2	31.7	137.9	113.38	11.56	742.78	6.33	1.51	40.898	8503.6	3.49	2	2	2	2	2
795935	1	51	3	20120224	1	10	1	1	1	2	1	1	1	24.8163	86	108	28	4.54	4.42	139	65	43	30.1	134.2	140.52	9.47	739.57	3.67	0.9	36.059	5848.1	9.4	1	1	1	1	1
796001	1	56	2	20120227	0	16.1	1	2	2	1	1	1	2	23.1481	108	113	65	6.59	4.79	155	60	39.6	20.4	136.1	61.86	4.64	314.22	3.97	0.72	16.849	580.2	1	1	1	2	1	1
796171	1	48	3	20120228	0	16.1	2	2	1	1	1	1	3	29.4108	86	138	31	4.93	5.51	164	68.1	40.1	25.2	137.3	73.1	7.02	368.37	3.69	0.92	17.891	623	3.52	2	2	2	2	2
796355	2	45	3	20120828	0	10.1	2	1	1	1	1	1	1	25.0762	74	103	38	4.55	4.32	131	67.1	39.2	28.1	139	46.5	7.53	426.3	4.72	1.24	39.743	3086.5	2.53	1	2	2	2	2
796614	1	37	3	20120301	1	15.3	1	1	1	2	1	1	1	24.9337	76	95	27	7.58	5.32	162	65.3	39.4	53.4	137.9	91.52	7.77	328.41	4.11	1.11	34.858	5285	1.58	2	2	2	2	2
786914	1	53	4	20120308	0	15.7	2	2	2	1	2	1	1	29.2969	79	110	60	13.77	3.29	103	61.8	36.2	26.2	145	71.55	13.17	358.45	2.82	0.61	115.7	661.9	302	2	2	2	1	1
796920	2	53	2	20120305	0	15.9	2	2	2	1	1	1	1	25.204	79	107	63	6.94	4.38	128	67.7	43.4	10	139.8	51.66	4.34	166.03	2.38	0.97	17.829	1193.4	1.6	1	1	2	1	1
796941	1	83	2	20120305	0	15.9	2	1	2	1	1	1	3	26.1719	87	129	64	8.37	4.28	134	66.3	38.1	20.6	137.1	79.46	6.87	301.82	4.15	1.02	18.651	796	8.37	1	2	2	1	1
797452	2	72	4	20120306	0	15.8	1	1	1	1	2	1	1	25.7812	78	127	70	4.73	2.84	99	69.4	44.2	28.7	141.3	79.4	5.92	430.79	4.12	0.95	42.652	327	2.79	2	1	2	2	1
797455	2	66	2	20120306	0	15.8	2	1	2	1	1	1	1	26.0262	60	120	67	4.81	4.44	128	65	39.1	11.5	142.8	77.38	6.53	185.22	3.28	1.38	20.921	782.9	3.37	1	2	1	1	1
797719	1	41	3	20120306	0	15.8	1	2	1	2	1	1	2	26.5731	89	129	34	6.33	4.37	142	66.6	35.7	15.2	143	68.4	4.2	341.2	6.07	1.81	51.565	2593	2.51	2	2	2	2	2
797751	1	59	3	20120308	0	15.6	1	1	1	1	2	1	1	24.6559	70	110	62	6.65	4.2	118	63.6	35.3	5.4	145	83.76	10.1	364.23	3.31	0.66	41.735	549.6	18.3	2	2	2	1	1
797790	2	76	2	20120308	0	15.7	2	2	2	1	1	1	1	29.2969	82	171	60	9.1	4.69	143	73.5	45.5	13.8	142.6	73.59	4.33	395.12	3.17	1.13	27.778	569.1	2.05	2	2	2	2	1
797834	1	55	3	20120308	0	15.7	1	1	1	2	1	1	2	25.5354	76	116	18	8.8	4.97	153	67.6	41.7	90.7	138.9	134.62	12.89	880.27	4.13	0.7	35.242	4619	9.22	2	1	2	2	1
797910	1	54	4	20120307	0	15.8	2	1	2	1	1	1	3	23.6295	90	146	28	8.65	4.47	146	63.2	37	10.8	145	108.17	7.71	526.26	4.79	1.02	46.725	2225	8.87	2	2	2	2	2
798210	1	48	4	20120314	0	15.5	1	1	1	2	1	1	3	24.3025	98	114	59	3.78	3.37	115	75.5	42.6	78.5	137.9	94.47	5.54	526	2.34	0.88	19.882	1581	2.26	2	2	2	2	2
798222	1	58	2	20120322	0	15.3	1	1	1	1	1	1	3	24.9649	72	120	66	6.78	4.25	110	72.5	45.1	19.8	141.3	94.78	9.13	560.57	4.13	0.91	25.046	722	4.09	2	1	2	1	1
798248	1	52	3	20121120	0	7.4	2	1	1	1	2	1	3	23.4586	86	120	35	7.13	5.03	163	70.8	40.6	21.7	143.3	80.07	8.56	608.53	5.13	1.11	24.825	2963	11.7	2	2	2	2	2
798254	1	59	2	20120313	0	15.6	1	1	2	1	1	1	2	31.1419	68	126	32	9.26	4.83	147	67.8	47.5	10.6	142.2	87.47	5.78	418.9	3.26	1	36.944	606	5.32	2	2	1	2	2
798297	1	64	3	20120314	1	2	2	1	2	1	1	1	3	24.4646	69	128	30	9.13	4.68	141	63.9	42.2	29.3	139.4	92.35	7.07	358.39	3.43	1.4	38.174	1543	2.06	2	1	2	1	1
798636	2	42	3	20120315	0	15.5	2	2	2	1	1	1	1	25	63	158	62	7.92	4.4	133	63.5	40.3	11.6	137.8	54.19	7.3	272.96	8.96	1.78	8.5	235	2.24	2	2	1	1	1
798658	1	49	4	20120315	0	15.5	2	2	2	1	1	1	2	26.2773	86	121	24	4.4	4.83	154	56.5	31.6	61.8	142	83.87	6.5	587.09	3.1	0.68	42.586	2884.6	66.8	2	2	2	2	2
799043	1	72	2	20120405	0	14.9	2	2	2	1	1	1	3	25.5102	100	175	55	6.07	4.48	141	66.4	40	12.6	140	94.75	9.97	406.15	3.59	1.17	28.223	208	4.23	2	2	2	2	1
799339	1	74	3	20120320	0	10.3	1	2	1	2	1	1	3	25.3444	82	98	38	8.51	4.14	131	75.3	40.5	23.2	140.8	129.11	9.44	802.11	5.05	1.03	45.644	5033	7.38	2	2	2	2	2
799719	2	70	2	20120321	0	15.3	1	1	1	1	2	1	1	24.6097	78	115	70	4.4	3.81	124	66.5	42.6	17.7	135	66.89	8.65	357.56	5.81	2.2	18.247	497	1.86	1	1	1	1	1
799771	2	73	2	20120322	0	15.3	2	1	2	1	1	1	1	28.3531	74	169	63	5.55	4.24	127	62.9	40.6	10	142.6	62.6	5.39	252.33	5.83	1.42	14.596	448	2.71	1	1	1	2	1
799793	1	27	3	20120321	0	15.3	1	1	1	2	1	1	1	20.2812	87	97	18	11.01	5.41	160	56.7	42.4	47.1	143.3	96.93	7.16	540.77	3.11	1.14	37.889	2894	1.05	2	1	2	2	2
799806	1	82	3	20120323	0	15.3	1	1	2	1	1	1	3	24.2215	89	101	50	7.38	3.2	103	51.9	31.1	16.2	136.2	76.15	10.28	265.24	4.87	1.68	48.011	13072	94.4	1	2	2	1	1
799826	2	62	3	20120523	0	13.2	1	1	1	1	2	1	1	25.1039	68	125	55	6.94	4.65	147	78	45	11.1	139.3	80.11	9.09	497.46	9.09	1.1	38.327	1207	9.97	2	1	2	2	2
799985	1	51	2	20120323	0	15.3	2	2	2	1	1	1	2	28.3447	56	130	55	9	4.76	144	64.7	42.4	18.8	140.3	84.49	5	293.18	3.56	0.67	13.25	924.7	41.4	1	1	2	2	1
800338	2	59	3	20120326	0	15.2	1	1	1	1	2	1	1	27.9155	64	112	35	5.55	4.26	135	73.5	44.2	12.9	141.7	64.55	7.34	472.68	4.42	1.26	27.794	1740	4.26	2	2	2	2	2
800362	1	76	4	20120326	0	15.1	2	1	2	2	1	1	3	20.2812	85	129	58	15.63	4.3	118	74.9	36.2	16.4	140.5	127.69	12.78	478.14	4.21	1.74	51.479	1641.4	33.7	1	1	2	2	1
800423	2	66	2	20120329	0	15.1	2	1	1	2	1	1	1	24.3418	72	101	52	5.28	4.11	121	67	42	24.2	139.8	98	7.25	362.23	4.29	1.72	19.278	2155.3	2.45	2	1	2	2	2
800432	1	38	2	20120327	0	15.1	1	1	2	1	1	1	2	27.4286	98	100	30	7.81	3.97	131	80.9	45.5	28.3	135	98.38	12	558.48	3.11	0.9	35.197	3236	3.12	2	1	2	2	1
800443	1	74	3	20120327	0	15.1	1	2	2	1	1	1	3	27.6817	90	120	23	8.3	5.1	158	69.5	40.3	17.3	136.3	163.77	15.01	442.68	3.54	0.86	41.797	737	11.2	2	2	2	2	2
800447	2	84	4	20120327	1	12.8	1	1	1	2	1	1	1	22.4059	90	142	34	7.65	3.68	112	65.5	33.6	10.2	136.3	51.03	2.3	216.17	5	1.55	41.756	908	48.7	2	2	2	2	2
800450	1	38	3	20120327	0	15.1	1	1	1	2	1	1	2	30.7174	80	119	35	7.54	4.86	159	63.5	40.6	15.1	146.3	89.36	7.14	451.2	4.09	0.89	14.94	792	7.17	2	2	2	2	2
800922	1	79	3	20120330	1	11	1	1	2	1	1	1	2	26.6728	75	98	31	6.34	3.88	124	54.1	31.7	17.9	140.4	99.82	8.99	549.78	3.18	1.12	32.102	2476.7	3.92	2	1	2	2	2
800964	1	47	3	20120331	1	1.8	1	1	1	2	1	1	1	23.1473	82	93	22	7.34	5.09	151	75.9	46.9	79.6	136.8	78.03	7.6	595.83	4.83	0.98	55.68	3509.6	12	1	1	2	2	2
800977	1	75	3	20120329	1	12	1	1	2	2	1	1	3	28.7317		120	56	5.76	4.58	143	69.3	40.9	23.7	136.8	182.6	8.33	375.67	2.14	0.82	41.491	968	4.41	1	1	2	2	1
800987	1	54	3	20120330	0	15	2	2	1	2	1	1	2	30.1194	80	141	27	11.25	4.96	164	71.6	41.9	27.7	142.8	101.99	9.21	557.26	5.34	1.11	59.261	2668.1	16.4	2	2	2	2	1
800987	1	55	4	20130201	0	5	2	2	1	1	1	1	3	28.2828	85	120	19	11.81	5.04	160	70.2	40.3	12.6	136.8	109.89	12.14	386.76	3.76	0.84	15.033	1356	24.2	2	2	2	2	2
800987	1	55	2	20121226	0	6.2	2	2	1	2	1	1	3	29.5684	106	155	28	9.62	5.56	176	73.6	42	21.9	142.3	94.52	8.42	635.09	4.74	0.92	20.617	1210	7.01	1	1	1	1	1
801106	2	77	3	20120331	0	15	1	2	1	1	2	1	1	25.9107	77	110	64	5.48	3.63	115	69.3	36	24.8	143.1	123.78	11.57	748.13	4.35	1	46.456	3242.3	18.1	2	1	1	1	2
801175	1	60	2	20120405	0	14.9	1	1	2	1	1	1	1	27.1809	78	106	55	6.44	4.5	143	80	49	17	140.3	90.42	7.08	546.86	6.56	1.57	39.461	425	1	1	2	2	1	1
801184	1	33	3	20120406	0	14.8	1	1	1	2	1	1	3	27.0641	71	123	44	10.24	6.11	191	63	35.4	17.6	141.7	95.13	8.32	345.14	5.05	0.96	21.066	907.4	7.04	2	2	2	2	1
801196	2	67	2	20120419	0	14.4	2	2	2	1	1	1	1	29.9688	80	136	58	13.18	4.09	111	68.9	35.4	6.7	139.7	68.76	6.17	434.08	3.61	0.97	32.154	498	25.4	1	2	2	2	1
801697	1	51	3	20120405	0	14.8	1	2	2	1	1	1	2	22.3214	65	114	28	6.67	4.3	139	63.7	39.5	9.3	138.7	69.31	5.26	293.39	5.79	1.22	14.961	611	3.91	2	2	2	2	1
802068	1	52	3	20120409	0	14.7	1	1	2	1	1	1	2	24.6097	64	110	33	5.69	4.74	128	66.6	42.9	12.1	139.4	79.93	7.47	405.73	3.92	1.27	39.724	523.3	6.1	2	2	2	2	1
802210	2	75	3	20120412	0	14.6	1	1	1	1	1	1	3	21.0962	72	128	45	3.35	3.95	97	62.3	38.1	17.3	144.5	136.98	13.65	712.36	2.89	0.93	20.153	1424.7	3.68	2	1	2	2	2
802241	1	72	2	20121113	0	7.6	2	1	2	1	1	1	3	21.7547	58	129	46	7.15	4.26	132	71.6	43.2	10.9	141.9	147.45	15.35	494.03	3.83	1.2	36.114	1804.7	3.43	2	2	1	2	1
802287	1	44	2	20120412	0	14.6	1	1	1	2	1	1	2	23.8895	99	143	40	6.52	4.47	147	65	43.3	9.1	139.2	94.84	6.88	428.88	4.95	1.21	18.459	1008.5	2.16	2	2	2	2	1
802400	2	68	3	20120413	0	14.6	2	1	2	1	2	1	1	22.3214	113	130	65	7.94	2.97	92	65.7	36.7	19.8	141.6	71.66	7.57	317.15	5.25	1	32.931	1041	52	2	2	1	2	2
802419	2	59	2	20120413	0	14.6	1	1	2	1	1	1	1	21.875	55	142	38	7.02	4.37	134	63.1	41.3	12.7	141.2	56.91	6.82	205.5	4.67	1.2	14.117	1008.2	2.42	2	2	1	2	1
802471	1	57	4	20120417	0	14.5	2	1	1	2	1	1	1	20.1995	98	119	30	11.16	4.69	151	76.7	45.4	47.9	137.2	136.87	18.33	755.87	12.04	1.22	37.771	5760.3	3.01	2	1	2	1	2
802530	1	57	2	20120413	0	14.6	1	1	2	1	1	1	3	25.7117	60	107	29	6.92	4.9	151	82.8	52.2	35.3	134.9	125.2	13.24	563.04	5.87	1.22	12.1619	559	3.03	2	2	2	2	2
802715	1	61	2	20120416	0	14.5	2	2	1	1	1	1	2	26.4463	78	140	37	7.95	4.96	157	71.5	45.3	18.7	140.6	78.57	7.57	302.75	3.94	1.11	10.307	740	3.4	1	2	2	2	1
802743	2	54	2	20120417	0	14.5	1	1	1	1	2	1	1	20.1956	80	112	60	3.45	4.13	129	68	44.7	15.7	139	72.89	6.15	240.07	4.3	1.65	14.9839	1298.9	1	1	1	1	1	2
802802	2	28	3	20120417	0	14.5	1	1	1	2	1	1	1	23.7118	77	97	25	9.39	4.28	137	72.9	49.4	36	138.5	62.57	6.26	412.35	5.17	1.58	44.586	1275.9	3.69	2	1	2	2	2
802807	2	52	2	20120417	1	0.4	1	2	2	1	1	1	1	29.6875	92	80	35	2.52	2.15	72	65.5	33.2	58.6	136.3	77.01	6.04	438.01	2.73	1.45	20.035	5354.2	3.78	1	1	2	1	1
803367	1	52	2	20120412	0	14.6	2	1	2	1	1	1	2	26.2976	63	105	62	6.61	4.28	137	68	45.8	24.9	138.1	67.45	6.91	293.31	3.1	1.14	11.677	680.3	1.28	1	1	2	1	2
803856	1	18	4	20120423	1	4.9	1	1	1	2	1	1	1	27.6817	102	103	27	8.53	5.07	151	66.9	43.1	20	137.2	96.96	7.22	587.12	2.62	0.79	84.602	4626	4.89	2	1	2	2	2
803958	1	75	4	20120423	0	14.2	1	1	2	1	1	1	1	22.0386	70	120	35	5.71	3.76	150	71.6	41.3	15.5	135.4	99.38	7.29	381.4	3.61	0.8	36.85	986	1.86	1	1	2	1	1
804002	1	48	2	20120521	0	13.3	2	2	2	1	1	1	2	26.4463	88	138	49	10.17	4.92	155	59.7	37.6	14	141.7	61.53	8.53	410.27	3.67	0.57	19.967	659	3.13	1	2	2	2	1
804148	1	47	2	20120423	0	14.2	1	1	2	1	1	1	2	27.3588	67	135	36	6.23	4.94	143	72.3	45.7	16.1	138.7	82.34	4.74	431.91	3.79	1.08	34.39	1153	1.85	2	2	2	2	1
804167	1	70	2	20120424	0	14.2	1	1	1	2	1	1	1	25.4581	78	120	45	7.58	4.27	124	63.1	36.3	12.3	136.9	76.07	5.86	456.01	3.13	0.69	20.128	947	41.3	2	2	2	2	1
804223	1	18	3	20120424	0	14.2	1	1	1	1	1	1	1	19.1358	100	102	28	11.34	5.98	170	64.3	40.2	53.6	134.7	109.49	17.29	1002.21	2.78	0.58	37.682	2657	5.29	2	2	2	2	2
804233	1	60	3	20120425	0	14.2	1	1	1	2	1	1	1	22.4996	85	113	16	8.82	4.53	152	73.1	38.2	30.3	129	102.7	5.4	346.3	5.78	1.54	39.302	2225	1.75	2	2	2	2	2
804257	1	75	2	20120426	0	14.1	2	1	2	1	1	1	3	30.5556	60	163	59	6.81	4.36	134	63.8	34.6	32.7	137.9	93.86	6.1	424.02	4.32	1	24.348	1996.7	19.4	2	1	1	2	1
804630	1	43	3	20120427	0	14.1	2	1	1	1	2	1	3	26.8923	80	120	45	4.2	4.7	140	65.9	41.2	7.4	142.3	60.74	6.57	432.36	3.5	0.8	23.941	1624.9	8.02	2	2	2	1	2
804653	2	64	4	20120427	0	14.1	1	1	1	1	2	1	1	21.5924	65	116	62	3.05	3.25	96	41.1	25	14.2	140.9	73.26	14.58	645.43	4.12	1.27	21.535	802	1	2	2	1	2	1
804685	1	55	3	20120427	0	14.1	1	1	1	2	1	1	1	18.8268	82	107	28	5.12	4.12	136	64.1	43.9	13.1	140.2	151.82	14.57	527.34	3.3	1.07	37.203	4446	1	2	2	2	2	2
804733	2	26	4	20120507	0	13.8	1	1	1	2	1	1	1	26.6728	88	90	35	14.56	4.28	131	80.7	48.5	27.6	139.9	139.3	18.03	711.88	5.97	1.08	43.266	1370	5.84	2	2	2	2	2
804913	1	37	2	20120517	0	13.5	1	1	2	1	1	1	2	22.4996	70	90	35	5.02	5.02	154	67.3	44.1	13.6	143.4	73.05	5.53	398.28	4.47	0.74	23.882	1208	1.53	2	1	2	2	2
804915	1	62	3	20120428	0	14.1	1	1	2	1	1	1	2	29.0367	75	98	32	5.57	3.87	124	64.9	37.5	12.5	137.8	89.72	4.06	411.07	3.1	0.58	31.876	3773	9.86	2	1	2	2	1
805166	2	39	3	20120503	0	13.9	1	1	1	2	1	1	2	24.5089	77	98	25	6.74	5.1	147	71.4	44.7	15.7	139.2	57.14	6.95	247.68	3.81	0.89	24.824	2114	2.21	2	2	2	2	2
805186	1	66	3	20120507	0	13.8	2	1	1	1	2	1	2	20.7008	84	129	60	8	3.32	111	66.3	36.5	15.8	137.6	83.08	6.72	394.14	3.63	0.79	71.554	4243	31.4	2	1	2	2	2
805249	1	81	2	20120503	0	13.9	2	1	2	1	1	1	2	25.9095	72	120	60	8.59	4.12	126	63.9	37.6	14.6	140.4	76.16	6.54	281.79	3.58	1.58	60.347	997	2.65	1	2	1	2	1
805284	1	67	2	20120503	0	13.9	2	1	1	2	1	1	2	26.449	76	106	29	9.58	4.43	144	76.5	49.2	31.8	142.5	103.9	10.64	355.9	3.29	0.75	33.39	1516	2.26	2	2	1	1	2
805694	1	60	4	20120508	0	13.8	1	1	1	2	1	1	1	20.5191	120	97	48	7.8	5.7	191	65.8	38.1	52	140.4	80.99	7.87	538.54	4.71	0.87	40.027	1229.1	5.61	1	2	2	2	2
805853	1	16	4	20120508	1	0.1	1	1	1	2	1	1	1	19.79	83	106	35	8.68	4.45	150	69.8	30.8	69.5	132.4	78.82	13.91	851.11	2.15	0.71	142.73	7181.2	16.3	2	2	2	2	2
805858	1	58	4	20120511	1	8	1	1	1	2	1	1	2	18.6453	90	89	27	6.91	4.65	145	64.8	35.4	90	134	75.23	5.69	258.96	3.47	0.53	67.139	6254	1.92	2	1	1	1	2
805897	1	59	4	20120510	0	13.7	2	1	2	1	2	1	3	23.2438	68	120	58	4.27	4.59	137	64.1	39.3	25.5	142	91.85	5.63	321.73	3.96	1.19	21.42	35.6	1.02	2	1	2	1	2
805955	1	52	3	20120509	0	13.7	2	1	1	2	1	1	2	24.2187	62	132	27	7.22	5.13	154	88	48.9	13.5	137.6	126.6	7.99	474.68	6.77	1.42	26.232	1278.9	4.72	2	2	2	2	1
806326	2	73	2	20120510	0	13.7	1	1	2	1	1	1	2	24.0346	60	115	65	4.61	3.69	114	61.1	36.8	13.6	140.7	70.13	6.71	256.97	4.92	1.24	33.084	648.7	2.81	1	1	2	1	1
806327	1	77	2	20120510	0	13.7	1	1	2	1	1	1	3	20.984	64	124	57	5.31	4.32	134	64.1	36.9	18.1	141.2	85.33	6.03	284.79	3.59	1.13	22.538	2743.9	13.4	1	2	2	1	1
806401	1	66	3	20120511	0	13.7	1	1	1	2	1	1	2	22.1297	67	117	47	4.52	5.35	159	64.3	38.5	23.4	140.9	118.7	10.5	647.43	5.05	1.46	29.324	3518	3.17	2	2	2	2	2
806462	2	63	3	20120515	1	6	1	1	1	1	2	1	1	19.5556	104	154	40	7.78	3.06	95	58.4	34.9	10.8	136.9	253.03	20.22	868.88	4.02	1.05	69.421	30000	73.9	1	1	2	1	2
806493	1	58	4	20120517	0	13.5	1	1	1	1	2	1	1	26.5052	65	100	65	8.04	4.38	135	67	40.1	27.3	143.2	147.9	12.42	734.03	2.79	0.85	17.689	1086	23.6	2	1	1	1	1
806757	1	48	4	20120517	0	13.5	1	1	2	1	1	1	1	29.7458	87	109	25	12.67	5.7	171	65.5	40.3	138.5	143.2	66.98	5.07	313.83	4.1	1.08	62.828	3005	70.5	2	2	2	1	2
806777	1	57	4	20120517	1	0.1	1	1	1	2	1	1	1	25.7117	111	80	20	11.72	4.24	139	53	21.3	35.8	129	146.8	21.7	592.3	2.13	0.7	754.8	27868	16.2	1	1	1	1	1
807053	1	54	2	20120517	0	13.5	1	1	2	1	1	1	1	31.1419	78	116	42	5.45	4.66	154	73.5	43.7	23	141.7	113.51	6.26	588.1	5.31	1.06	29.324	1265.9	2.86	1	2	2	2	2
807065	2	61	4	20120517	1	10	1	1	1	1	2	1	1	21.9261	96	96	54	4.97	4.17	129	69.6	43.8	47.9	139.9	97.33	11.47	408.53	4.2	1.23	80.577	593	11.8	2	1	2	2	2
807186	1	70	2	20120521	0	13.3	1	1	2	1	1	1	1	20.4152	70	130	30	10.4	3.8	123	63.4	38.7	15.9	140	79.12	5.34	286.38	3.43	1.09	32.937	1014	73.2	2	2	2	2	1
807191	1	22	3	20120521	0	13.3	1	1	1	2	1	1	2	19.3772	101	109	22	6.08	5.29	171	56.5	34.6	71.7	137.2	84.24	8.33	275.94	2.23	0.56	60.1	5137	3.9	2	2	2	2	2
807270	2	55	4	20120521	0	13.3	1	1	1	1	2	1	1	19.428	80	120	63	5.63	5.15	156	77.3	46.1	57.2	136.3	69.01	6.42	153.08	4.74	1.06	32.821	246	1	2	1	2	1	2
807813	1	58	2	20120604	0	12.9	1	1	1	2	1	1	3	19.7232	72	105	26	3.6	4.27	134	62.3	34.9	21.1	137.6	64.67	8.86	365.43	4.51	1.3	38.305	1414.8	1.39	2	1	1	2	2
807880	2	39	4	20120524	1	0.2	1	1	1	2	1	1	1	22.3214	115	100	26	9.14	4.19	122	55.1	35.9	26.5	140.2	73.92	7.49	517.86	2.85	0.52	125.92	5068	15.6	2	1	1	2	2
807933	2	64	3	20120523	0	13.3	1	1	1	1	2	1	1	32.05	84	95	68	16.11	4.64	147	70.9	41.2	16.4	144.4	59.47	3.71	397.02	5.33	1.16	25.678	259	27.9	2	1	2	1	2
808248	1	74	3	20120524	0	13.2	1	1	1	2	1	1	1	20.7612	70	96	33	4.96	4.39	152	70.5	38.2	46.3	142	85.9	7.77	591.77	3.8	1.07	28.406	3130	10.6	2	1	2	2	2
808255	1	48	4	20120525	1	10	1	1	2	1	2	1	3	21.9525	69	91	30	6.88	4.86	153	64.7	31.2	47.3	138.9	81.86	10.65	536.44	4.97	0.76	81.603	3723	3.31	2	1	2	2	1
808623	2	67	2	20120529	0	13.1	1	1	2	1	2	1	1	22.6326	112	94	37	3.86	4.03	117	66.7	39.9	55.2	135	75.68	9.92	494.38	2.53	0.43	89.839	22170	3.6	2	1	2	1	2
808793	1	55	2	20120531	0	13	1	1	2	1	1	1	2	18.6453	78	133	52	6.94	3.5	119	60.9	36.1	8.5	140.6	121.39	8.04	419.34	4.23	1.31	12.219	2453	9.55	1	2	2	2	1
808901	1	61	2	20120531	0	13	2	1	1	1	2	1	3	29.0533	80	126	74	8.76	4.47	146	73.6	43.6	16.9	142.8	73.92	5.2	452.11	4.34	1.01	30.9	297	2.89	2	2	2	1	1
809000	1	53	4	20120530	0	13	1	1	1	2	1	1	2	22.7573	105	127	32	5.89	4.99	150	70.6	40.1	39.1	140.3	93.24	6.51	547.33	5.47	1.1	27.273	3435	2.59	2	2	2	2	2
809202	2	57	2	20120531	0	13	2	2	2	1	1	1	1	26.6728	79	162	55	7.51	4.11	119	71.4	39	11.4	140.3	72.84	6.08	256.35	4.72	0.9	19.846	1372	1.51	1	2	2	1	1
809213	2	63	3	20120606	0	12.8	1	1	1	1	1	1	1	22.768	72	105	66	6.84	4.46	134	77.8	45.8	30.7	137.5	92.91	12.03	315.12	5.66	1.91	18.017	1313.3	2.02	2	1	1	2	2
809235	2	55	2	20120601	0	13	1	1	2	1	1	1	1	27.2443	62	148	60	9.99	3.45	112	59.1	31.6	8.4	141.9	54.47	4.22	349.85	4.01	0.98	23.887	566	11.6	1	2	2	1	1
809237	2	64	4	20120601	0	13	2	1	1	1	2	1	1	21.5645	94	102	64	10.27	4.61	154	80.8	41	18	138.3	74.88	9.56	358.24	5.59	1.45	117.85	3184.1	4.35	2	1	1	1	2
809242	1	57	3	20120601	0	13	2	1	2	1	1	1	2	28.3604	62	130	34	8.77	5.63	165	69.6	39.6	22.5	141.6	76.92	6.24	443.81	6.23	1.12	22.285	669.9	1.25	2	2	2	2	1
809813	1	57	4	20120602	1	0.07	2	1	2	1	1	1	2	27.6165	90	94	28	7.83	4	139	62.7	30.6	21.3	135.9	82.74	7.69	296.34	2.93	0.5	104.12	4039	70.2	2	1	2	2	2
809870	1	66	3	20120604	0	12.9	2	1	2	1	1	1	3	20.7612	70	125	29	7.52	3.68	128	64	35.4	20.7	141.1	78.67	4.78	416.19	3.45	0.94	17.923	821	6.46	2	2	2	2	1
810022	1	54	3	20120606	0	12.8	1	1	1	1	2	1	2	24.4352	78	105	36	5.98	4.43	148	64.4	45	23.1	143.5	77.01	7.87	376.36	3.91	1.14	20.953	1771.5	1.37	2	1	1	2	2
810043	1	41	3	20120606	0	12.8	1	1	1	1	2	1	2	24.6914	74	134	50	8.98	5.21	157	81.8	46.7	14.4	138.2	62.57	7.73	469.2	5.57	0.93	25.994	156	3.7	2	1	1	1	2
810067	2	52	3	20120608	0	12.8	1	1	1	2	1	1	1	22.8928	82	90	23	6.97	4.53	148	75.1	45.2	35.1	140.1	66.69	7.69	353.16	6.86	1.45	21.726	1310	1	2	1	2	2	2
810216	1	43	3	20120608	0	12.7	1	1	1	2	1	1	3	27.3588	80	120	23	9.45	5.31	165	70	45.6	16.8	140.7	83.21	9.73	477.95	5.89	1.24	27.534	473	19.8	1	2	2	2	2
810269	1	65	3	20120611	0	12.6	1	2	2	1	1	1	1	21.5451	65	110	28	4.94	5.04	140	65.8	39.7	51.5	141.6	69.28	8.12	429.81	2.84	0.84	86.598	3692	6.16	2	2	2	1	2
810279	1	64	3	20120612	0	12.6	1	1	1	1	2	1	3	20.0816	84	110	65	10.31	4.34	137	67.1	42.3	13.2	138.9	81.74	9.35	420.78	4.98	1.25	65.576	2493	3.68	2	1	1	1	2
810344	2	41	2	20120611	0	12.6	1	1	1	2	1	1	1	24.7768	70	95	28	7.12	4.27	136	67.6	41.6	13.3	139.7	62.57	3.64	359.43	5.6	1.22	24.747	2204.8	4.25	2	1	2	2	2
810357	1	65	2	20120611	0	12.6	2	2	2	1	1	1	2	21.4844	76	141	57	5.55	4.22	135	70.1	38.2	7	137	73.2	5.1	366.5	6.77	1.58	20.77	1254.1	4.23	1	2	1	2	1
810801	1	72	3	20120613	0	12.6	2	2	2	1	1	1	3	24.1633	116	123	54	5.89	3.68	136	74.1	39.6	16.3	143.4	83.81	9.52	461.88	4.55	2.63	28.607	2607	9.6	2	2	2	1	1
811632	1	31	3	20120621	0	12.3	1	1	1	2	1	1	1	23.5078	78	122	52	8.61	5.05	162	71.2	42.7	22.2	124.1	96.32	8.17	546.32	5.76	1.14	23.482	2059.5	1.53	2	2	2	2	2
811638	1	15	2	20120621	0	12.3	1	1	1	2	1	1	1	20.5151	126	95	41	6.1	4.81	154	70.7	43.2	16.5	142	74.06	5.67	388.33	4.08	1.4	25.99	1863.1	2.9	2	2	2	2	2
811825	1	74	3	20120621	0	12.3	2	2	2	1	1	1	1	20.5714	85	146	40	5.34	1.98	64	57.9	36.2	12.3	138.5	272.13	14.11	370.72	4.09	0.66	57.456	21874	59.3	2	1	2	1	1
811853	2	39	3	20120627	0	12.1	1	1	1	1	1	2	1	18.2563	70	115	23	10.72	4.94	130	69.7	35.7	18.7	141.8	65.41	5.74	375.79	5.52	1.2	20.859	1500.3	2.1	2	1	2	2	2
811858	1	34	4	20120627	1	3	1	1	1	2	1	1	1	24.0741	108	90	30	6.76	4.94	153	48.5	27.2	16.9	136.6	106.85	9.8	586.18	3.46	0.41	96.052	7313	11.7	2	2	2	2	2
812317	1	45	3	20120627	1	3.5	1	1	1	2	1	1	3	23.9591	90	99	22	6.76	4.43	145	63.9	36.2	50.5	138.9	59.24	6.6	472.47	2.82	0.8	21.927	3932	3.44	1	1	1	1	1
812366	2	42	4	20120629	1	5	1	1	1	2	1	1	1	21.9363	80	106	33	5	4.12	130	75.4	40.1	47.8	134.2	81.44	7.34	746.75	2.76	1.01	117.28	6481.7	3.17	2	1	2	2	2
812822	1	70	2	20120629	0	12.1	1	1	2	1	1	1	1	25.5593	70	126	62	5.51	4.46	124	58.3	35.7	14.1	143.3	71.62	4.38	242.66	4.36	0.9	18.397	595	12.7	1	1	2	1	1
812868	1	45	3	20120630	0	12	2	1	2	1	1	1	2	26.7755	65	133	38	9.45	4.84	147	71.3	46.6	14.9	139.3	81.29	6.39	683.18	4.73	0.8	22.766	612	15.7	1	2	2	2	1
813657	2	61	2	20120706	0	11.8	1	1	2	1	1	1	1	27.1809	82	139	50	10.84	5.3	139	71.2	46.9	43	140.6	54.74	4.28	319.97	5.36	1.10	33.468	905	1.47	2	1	2	2	1
813813	1	62	4	20120717	0	11.5	2	2	2	1	1	1	2	23.6614	101	120	22	12.28	4.62	144	69.7	37.6	24.1	141.9	146.78	8.79	233.34	3.42	0.97	109.67	3031	100	1	1	2	2	2
813984	1	52	3	20120710	0	11.7	1	1	2	1	1	1	3	23.7259	83	106	30	6.48	4.64	122	63	41.3	10	143.2	77.8	6.5	333.64	3.66	1.05	55.821	2418	5.5	2	2	2	2	1
814166	1	49	2	20120712	0	11.6	1	1	1	1	2	1	1	22.6474	100	110	35	7	4.24	136	57.8	38.1	17.7	141.8	69.54	6.59	465.99	6.54	1.53	39.656	7658.2	5.19	2	1	2	1	1
815063	2	59	3	20120718	0	11.4	1	2	2	1	1	1	1	30.0914	92	140	60	5.58	3.76	118	62.9	41.4	9.70	141.90	103.64	9.64	522.11	4.06	0.86	22.976	52.5	3.65	1	2	1	1	1
815188	2	26	3	20120718	0	11.4	1	1	1	1	1	2	1	16.6525	77	139	56	5.87	3.73	119.00	65.1	42.9	15.1	138.4	57.14	5.26	333.79	2.36	1.20	42.245	1059.5	1.74	1	2	2	2	2
815455	2	72	4	20120719	0	11.4	1	1	1	2	1	1	1	20.8117	71	133	40	5.09	3.75	116	66.9	41.2	10	141.3	61.37	5.79	207.76	5.45	1.7	17.702	2329.8	1.76	2	2	2	2	2
815462	1	54	3	20120719	0	11.4	1	1	2	1	1	1	3	23.1481	96	115	36	8.84	4.01	122.0	59.7	39.7	22.80	144.80	82.5	6.52	376.84	4.00	0.69	37.731	5917	11	2	1	2	2	2
815465	1	52	3	20120720	0	11.4	2	1	1	2	1	1	3	24.2215	71	116	25	6.72	4.93	150.00	67.3	44.1	15.30	143.20	66.22	10.13	445.75	4.69	0.82	25.637	378	4.71	2	2	1	2	2
815491	1	41	4	20120720	0	11.3	1	1	2	1	1	1	3	20.0617	83	103	23	6.35	3.93	125	65.5	44	28.3	137.7	96.65	7.1	577.11	2.51	0.62	68.38	6151.7	6.02	2	1	2	2	2
815634	2	48	2	20120720	0	11.4	1	2	1	2	1	1	1	29.7442	82	142	45	10.31	2.54	81	76.6	43.1	13.4	132.5	82.45	10.01	604.04	12.71	1.45	40.974	134	5.37	2	2	2	2	2
815796	2	80	3	20120726	1	5	1	2	2	1	1	1	3	21.2306	78	100	38	9.98	3.69	111	79	43.2	12.1	132.6	79.82	7.85	372.72	4.83	0.9	40.619	1805	5.11	2	1	2	2	2
816301	2	51	2	20120725	0	11.2	2	1	1	1	2	1	1	22.4323	72	145	59	5.49	3.63	120	74.1	40.9	14.1	140.6	45.21	4.43	211.11	3.84	1.23	30.365	319	3.8	2	1	2	2	1
816308	1	64	3	20120726	0	11.2	1	1	2	1	1	1	1	20.0692	61	105	34	8.27	3.98	129	66.4	38.5	10.40	134.5	127.16	9.06	191.66	3.40	1.04	61.894	105	3.72	1	1	1	2	2
816604	1	50	2	20120730	0	11	1	1	2	1	1	1	3	25.6544	72	98	26	5.77	4.39	142	66.3	44.1	13.30	142.50	90.37	8.87	414.66	5.03	0.95	26.968	1243	1	2	1	2	2	1
817283	2	15	3	20120806	1	3	1	1	1	1	1	1	1	18.9069	92	105	35	10.82	4.42	137	68.1	45	27	135	57.94	7.83	316.85	2.9	0.88	154.92	2051	1.51	2	2	2	2	2
818799	1	36	4	20121026	0	8.2	1	1	1	2	1	1	2	24.1638	76	101	30	7.36	4.26	119	56.6	31.1	26.8	139.6	77.55	8.15	620.98	2.85	0.59	54.856	7695.2	75	2	2	2	2	2
818978	1	68	4	20120907	1	2	1	1	1	1	2	1	1	26.7299	120	116	38	15.19	4.32	152	62.8	35.7	30.7	147	327.9	44.6	2030	7.17	1.43	496.3	13181	2.16	2	2	2	1	2
819780	1	49	4	20120830	1	2	2	1	1	1	1	1	2	22.4074	50	91	65	8.11	6.1	218	90.9	56	29.9	134.1	164.7	18.02	758	5.57	1.26	28.667	3861.1	2.08	2	1	2	1	1
820723	2	56	2	20120904	0	9.9	2	1	2	1	1	1	3	24.5675	72	105	48	6.53	4.14	136	61.5	39.3	13.6	140.6	77.73	5.26	348.61	4.55	0.77	17	214	3.43	2	1	2	1	1
821576	1	60	2	20120912	0	7.8	1	1	1	1	1	1	2	17.5781	67	88	29	5.3	4.19	128	62.2	39.6	48.8	139.8	127.59	20.61	1153.49	3.27	0.81	86.889	7477	4.92	2	1	2	2	1
821856	1	65	2	20121207	0	6.8	1	1	1	1	2	1	1	23.6841	81	120	65	8.53	3.49	97	69.6	34.3	10.5	137.7	78.12	6.25	339.3	5.02	0.98	17.485	518	10.8	2	1	1	2	1
821970	1	60	3	20121106	0	7.8	2	1	2	1	1	1	3	23.1834	65	145	28	5.29	4.32	143	65.3	44.3	16.7	142.1	77.94	7.84	488.11	6.28	1.55	15.2497	2175	3.26	2	2	2	2	1
824292	1	26	3	20121101	0	8	2	1	2	1	1	1	1	31.25	63	90	30	6.76	4.45	113	69	38.6	8.3	139	52.1	3	422.6	3.66	0.48	20.58	1024.5	2.92	2	2	2	2	2
824404	2	46	3	20121112	0	7.6	1	1	1	2	1	1	1	19.6511	80	95	32	4.67	4.78	148	72.1	45.6	15.6	140.3	85.57	6.29	601.46	5.03	0.98	26.043	1108	1.94	2	1	2	2	1
824887	2	81	2	20121023	0	8.3	2	1	2	1	1	1	1	22.5827	52	115	58	6.24	3.95	130	64.1	38.9	23	139.2	119.96	9.21	354.92	3.34	1.13	28.023	547	4.25	1	1	1	1	1
824975	2	47	3	20121017	0	6.9	1	1	2	1	1	1	2	18.1955	41	104	40	9.12	3.83	98	78.6	40.9	14.8	138.6	62.83	13.18	718.11	4.98	4	66.277	3231	4.79	2	1	1	2	1
825026	1	64	3	20121016	0	8.5	1	1	1	2	1	1	3	23.7022	81	101	15	5.61	4.25	127	64	39.4	25.7	143.1	99.7	7.61	544.45	3.61	0.99	62.71	9978	2.14	2	2	2	2	2
825079	1	48	4	20121217	0	6.5	1	1	1	2	1	1	2	25.9516	103	110	32	6.83	6.31	173	65	42.5	22.7	137	106.4	9.1	255.4	7.28	1.06	40.696	486	1.86	2	2	2	2	2
825100	1	37	2	20121018	0	8.4	1	1	1	2	1	1	1	26.4463	61	107	53	9.03	5.64	166	63.1	39.3	19	139	68.25	7.45	545.06	3.65	0.79	49.407	1900	3.64	2	2	2	2	2
825700	2	65	4	20121022	0	6.2	1	1	2	1	2	1	1	29.6427	60	95	62	6.63	3.83	126	57.3	36.8	61.8	135.5	80.86	5.24	472.27	3.93	1.38	60.327	6012	6.85	2	1	1	1	2
826001	1	56	4	20121022	0	8.3	2	2	2	1	1	1	3	24.8016	80	100	25	6.53	3.94	118	62.7	35.3	22.2	133.7	198.18	18.26	627.68	4.94	0.95	33.105	24990	37.5	2	1	2	1	2
826001	1	56	3	20121128	0	7.1	2	2	2	1	1	1	2	24.5028	103	111	28	5.58	3.47	107	57.4	36.6	13.7	141.8	155.35	7.84	505.32	3.75	1.06	17.971	8508	1	2	1	2	1	1
826001	1	56	3	20130128	0	5.1	2	2	2	1	1	1	2	25.8546	103	111	20	7.09	3.86	118	58.8	36.1	22.5	142.4	186.09	18.68	552.13	3.78	1.04	45.313	15588	10	2	1	2	1	1
826001	1	56	3	20130304	0	3.9	2	2	2	1	1	1	3	27.1178	106	120	20	7.09	3.86	118	58.8	36.1	22.5	142.4	186.09	18.68	552.13	3.78	1.04	132.41	14733	10	2	1	2	1	1
826134	1	57	4	20130204	0	4.9	1	1	2	1	1	1	2	21.2585	68	90	44	5.53	3.55	98	66.2	37.9	26.6	136.3	86.12	6.47	512.62	3.78	0.6	49.152	4952	2.88	2	1	2	2	2
826169	1	52	4	20121108	1	1.1	1	1	1	2	1	1	1	21.6128	75	100	25	5.28	4.57	144	65.5	41.6	31	140.8	74.35	8.81	505.15	4.21	0.79	52.327	114.6	1.51	2	2	2	2	2
826818	1	44	4	20121024	0	8.2	1	2	1	2	1	1	3	29.708	131	118	30	7.74	4.84	155	62.7	41.5	28	143.4	76.74	7.38	545.02	4.03	0.94	39.018	2151	5.26	2	2	2	2	2
826899	1	77	4	20121227	0	6.1	2	1	2	1	1	1	3	18.5911	75	97	35	11.31	3.76	116	60.7	36	31.8	141.7	72.83	5.48	392.91	3.9	1.11	124.35	9496	35.7	2	2	2	2	1
826899	1	77	3	20121025	0	8.2	2	1	2	1	1	1	3	23.6614	82	104	28	16.2	4.5	136	55.1	22.3	22.1	133.9	81.58	8	276.4	3.34	0.62	112.39	7652	96.9	1	1	2	1	1
827018	2	59	2	20121029	0	6.2	2	1	2	1	1	1	1	20.5879	68	100	36	4.81	3.93	118	62.7	38.3	10.2	142.2	57.99	5.86	277.19	3.31	0.71	18.994	1124	6.74	2	1	2	2	1
827039	2	81	3	20121029	1	2.9	2	2	2	1	1	1	1	24.3496	82	120	50	43.94	2.89	88	58.4	35.9	15.9	147	344.5	42.4	715	3.99	1.36	190.46	30000	175	1	1	1	2	1
827079	2	47	3	20121203	0	6.9	2	1	1	1	1	2	1	26.3702	53	112	60	2.05	3.63	119	63.2	37.2	45.4	133.8	63.2	5	216.23	2.76	1.28	49.022	983	1.36	2	2	1	2	1
827085	1	52	2	20121029	0	8.1	2	2	2	1	1	1	2	30.6939	76	114	51	4	4.27	125	69.1	45.1	15.7	140.4	80.57	6.78	376.93	2.65	0.89	39.164	995	1.05	1	2	2	2	1
827172	1	44	2	20121031	0	6.9	1	1	1	2	1	1	3	25.1808	65	137	39	7.26	4.37	144	68.8	43.9	18.9	140.5	102.58	7.16	333.42	5.72	0.86	23.816	141	2.03	2	2	2	2	2
827328	1	47	3	20121031	0	8	1	1	1	2	1	1	1	28.7317	83	133	40	6.31	5.3	154	61.5	40.5	25.3	141.2	82.15	6	336.41	5.31	1.51	21.246	679	3.92	1	1	2	1	2
827331	2	73	3	20121106	0	7.8	2	2	2	1	1	1	1	27.5482	38	143	74	3.65	3.03	95	63.7	32.7	16.1	138.5	116.68	9.04	557.7	2.53	0.86	113.92	1438	18.8	2	2	2	2	2
827457	1	48	4	20121105	0	7.9	1	2	1	2	1	1	1	27.6839	92	99	31	8.92	5.32	171	67.2	40.2	36.5	134.9	89.44	8.69	479.85	7.42	0.88	66.711	600	4.4	2	1	2	2	2
827467	1	49	4	20121031	1	2	2	1	1	2	1	1	3	25.565	92	85	30	12.57	3.95	130	62.7	38.7	19.9	126.3	93.5	13.62	908.9	5.62	1.33	450.28	11189	75.7	1	1	2	2	2
827903	2	68	2	20121106	0	7.8	2	2	2	1	1	1	2	25.4041	65	126	31	5.85	5.24	161	68.1	44.8	14.1	135.8	88.7	7.77	274.02	2.99	0.78	39.312	891	1.24	1	2	2	2	1
827911	1	54	3	20121101	0	8	2	1	2	1	1	1	3	25.9516	60	103	50	8.54	3.59	115	61.7	37.7	19.2	136.7	125.92	17.52	525.13	5.19	1.18	626.64	8381	9.02	1	2	1	2	1
828106	1	45	2	20121105	0	7.9	2	1	2	1	1	1	1	23.4075	102	101	21	8.43	4.34	137	79.4	45.7	29.2	137.8	59.4	6.07	516.15	5.07	0.99	36.048	1446	1.41	2	2	2	2	1
828266	2	82	2	20121107	0	6.7	2	2	2	1	1	1	1	26.6667	88	149	65	6.1	3.46	108	62.2	37.9	9.6	136	63.74	6.24	229.65	5.68	1.64	36.79	1358.5	2.29	1	1	2	1	1
828439	1	68	4	20121109	0	7.7	2	2	2	1	1	1	1	26.2531	90	150	40	8.66	3.69	101	63.5	37.1	9.4	143.8	154.91	14.17	560.71	4.26	1.08	23.644	3152	6.04	1	1	2	2	1
828490	1	53	3	20121108	0	7.7	1	1	1	1	2	1	3	25.1808	62	96	16	3.99	5.04	149	68.4	42.1	40.4	140.4	74.35	4.61	512.29	3.87	0.9	51.078	4747	3.43	2	1	2	2	2
829227	2	49	4	20121113	0	7.6	2	1	2	1	1	1	1	27.0552	68	120	45	4.52	6.28	159	78.6	46.2	22.4	139.5	47.88	5.98	466.52	7.94	1.1	19.834	140	1.64	2	2	2	2	2
829308	1	45	3	20121113	0	7.6	1	1	1	2	1	1	3	25.1211	100	102	35	11.1	5.23	167	49.1	30.5	83.4	137.5	72.77	7.96	331	4.05	1.06	142.77	5173	15.2	2	2	2	1	2
829323	1	45	3	20121113	0	7.6	2	1	2	1	2	1	2	25.0928	66	139	47	5.93	4.91	141	58.9	38	34.7	148.7	95.4	8.71	676.99	3.06	0.8	25.014	7392	1.51	1	2	2	2	2
829336	1	46	4	20121114	0	7.6	2	1	1	2	1	1	1	24.968	71	95	20	8.8	5.22	161	69.1	39.4	25.2	136.1	111.84	12.62	596.03	6014	0.89	49.736	5978	46	2	1	2	2	1
829358	2	80	3	20121206	0	6.8	2	2	2	1	1	1	1	22.3133	70	110	59	3.18	2.43	77	66.3	32.7	70.4	133.3	264.79	34.96	685.11	5.31	0.38	102.98	1594	10.9	2	1	2	1	1
829358	2	80	3	20121114	0	6.8	2	1	2	1	1	1	1	23.4221	65	144	59	2.65	1.93	62	57.7	27.9	55	134.6	150.12	11.47	453.55	4.73	0.48	63.774	17004	17.7	2	2	2	2	1
829640	1	66	3	20121115	0	7.5	2	1	1	1	2	1	1	22.5896	70	145	61	4.72	4.41	142	63.4	41.4	13.2	144.6	122.48	10.88	771.1	4.98	1.48	18.809	11895	3.99	2	1	1	1	2
829706	1	71	4	20121115	0	7.5	2	1	2	1	1	1	3	24.2215	84	152	27	5.85	3.3	110	57.8	33.2	18.5	144.7	179.89	9.37	473.42	2.46	0.51	25.558	26862	6.77	2	2	2	2	1
829788	2	28	4	20121121	0	7.3	2	1	1	2	1	1	1	32.8075	76	129	35	7.7	4.34	121	72.5	45.1	14.1	138.5	82	7.07	493.32	6.51	1.19	18.314	946	9.01	2	2	2	2	1
830344	2	75	3	20121120	0	7.4	1	1	1	1	2	1	1	20.3125	95	130	56	6.6	3.05	90	55.5	33.1	18.6	144	71.27	3.99	301.71	3.89	1.28	41.826	2665	2.18	2	1	1	2	2
830741	1	57	3	20121122	0	7.3	2	1	2	1	1	1	3	23.045	115	110	60	6.16	3.46	112	58.6	39	16.3	140.3	98.82	7.58	535.91	3.82	1.27	36.635	2305	9.25	1	1	1	2	2
830757	2	47	4	20121123	0	7.3	1	2	1	2	1	1	1	25.0292	89	123	25	9.42	3.8	112	53.8	28.7	5.8	141.1	90.24	12.07	656.49	5.16	1.96	44.996	12149	5.13	2	1	2	2	2
831005	1	64	4	20121123	1	1	2	1	1	1	2	1	3	22.5306	88	112	40	9.92	4.34	134	58.8	34.1	20	144.1	112.51	13.57	503.61	4.55	1.52	83.313	10856	13.5	2	1	1	2	2
831024	2	63	3	20121126	0	7.2	2	1	1	1	1	1	1	20.3954	78	165	35	5.6	4.89	146	68.4	45.7	11.4	144.8	61.29	9.29	491.83	4.56	1.63	22.312	497	2.1	1	2	2	1	1
831054	2	87	4	20121126	0	7.2	1	1	1	1	1	1	1	18.946	80	99	34	7.29	3.94	118	71.7	45.6	27	138.4	79.03	8.76	458.47	4.05	1.1	36.543	4709	19.9	2	1	2	2	1
831097	2	74	2	20121128	0	5.4	2	1	2	1	1	1	1	29.413	68	131	52	9.47	3.92	109	57.8	33	7.5	143.1	63.06	3.71	304.8	3.01	0.78	25.148	1975	13	1	1	2	1	1
831290	1	55	3	20121210	0	6.7	1	1	1	1	1	1	1	24.4898	84	120	25	7.62	5.7	175	75.6	47.6	24.6	138.8	93.46	11.38	550.17	4.29	0.85	28.173	3591	16	1	1	1	1	2
831615	1	69	3	20121128	0	7.1	2	2	2	1	1	1	3	25.4325	104	122	40	9.04	3.92	123	58.2	37.1	20	140.1	102.28	6.9	403.08	3.62	1.13	64.747	5733	95.2	2	2	2	2	1
831672	2	73	3	20121203	0	6.9	1	1	2	1	1	1	1	23.9224	72	86	46	6.71	3.75	116	68.4	38.4	17.3	140.2	151.15	16.49	757.02	3.63	0.95	18.837	1510	4.27	2	1	2	2	1
831810	2	44	3	20121130	0	7	1	1	2	1	1	1	1	20.984	83	90	25	7.09	4.42	144	66.6	42	31.4	139.2	91.72	10.23	716.86	4.19	0.91	84.574	2911	2.71	2	1	2	2	1
831896	1	30	3	20121204	1	3	2	1	1	2	1	1	2	29.5156	70	100	30	6.88	4.98	167	78.2	43.7	22.6	140	97.28	11.79	654.07	5.14	0.85	17.518	1645.2	4.42	2	2	2	2	2
832094	2	57	2	20121206	0	6.8	2	1	2	1	1	1	1	23.8751	67	112	45	6.47	4.68	136	67.8	38.2	11.3	139.6	78.12	8.18	385.78	4.62	1.09	23.991	1102	3.09	1	2	2	2	1
832527	2	67	2	20130107	0	5.8	2	1	1	1	1	2	1	22.8329	70	150	70	5.12	4.69	135	63.7	43	17	143.9	53.4	5.88	275.54	3.81	1.65	30.974	1195	1.24	1	2	2	1	1
832527	2	67	2	20121205	0	6.9	2	1	1	1	1	2	1	26.0375	82	140	60	6.22	4.81	140	68.2	44.5	18.8	141.9	54.74	5.77	293.43	4.36	1.78	36.78	1130	1.16	1	2	2	1	1
832622	1	37	3	20121206	0	6.8	2	1	1	2	1	1	3	28.0863	76	152	20	5.96	6.1	182	67	41.7	21.1	142.2	102.05	6.92	484.24	4.89	1.14	16.753	1168	1.19	2	2	2	2	2
832659	1	64	3	20121211	0	6.7	1	1	1	1	2	1	3	22.8834	50	120	60	3.79	3.68	114	60.4	34.3	34.2	136.5	67.09	6.18	364.54	3.67	0.83	42.225	4903	5.53	1	1	1	1	2
832676	1	79	2	20121211	0	6.7	2	2	2	1	1	1	2	22.4221	71	123	46	7.52	3.59	111	64.5	38.5	10.2	139.9	197.14	15.38	371.66	3.08	0.91	34.476	13345	13.8	2	1	2	2	1
832864	1	68	3	20130304	0	3.9	2	2	2	1	1	1	3	22.8374	97	125	29	5.34	3.72	114	66.9	39	14	142	119.71	9.11	766.25	3.71	0.81	28.951	9099	4.9	2	2	2	2	2
833522	1	77	3	20121213	0	6.6	1	1	1	1	2	1	3	23.737	61	132	50	6.86	4.88	159	48.7	32.8	29.9	142.2	72.34	5.32	404.87	3.14	0.83	34.734	1442.2	2.34	1	2	2	2	2
833552	1	48	2	20121212	0	6.6	2	1	2	1	1	1	3	19.5918	73	137	56	11.26	5.14	167	64	40.1	14.9	142.7	62.44	8.86	308.29	4.73	1.32	40.091	614	1	1	2	2	1	1
833580	1	58	4	20121214	0	6.6	2	2	1	2	1	1	3	25.9516	80	121	20	7.68	4.88	136	66.9	34.4	25.4	141.7	86.37	8.41	541.5	3.25	0.77	35.467	6416	4.42	1	1	1	2	2
833625	1	70	2	20121213	0	5.5	2	1	1	2	1	1	3	22.4931	65	133	42	6.19	3.93	130	65.7	38.9	16.2	141.7	91.04	8.48	289.4	4.07	0.99	28.508	449.8	1.32	2	2	1	2	2
833805	1	17	2	20130306	0	3.8	1	1	1	2	1	1	1	21.1327	110	102	26	13.69	4.93	150	67.9	43.8	45.8	142	75	6.17	511.65	3.88	0.74	52.634	4435	3.96	2	2	2	2	2
833819	1	47	4	20121227	1	3	1	1	1	2	1	1	1	20.9235	55	101	23	10.01	5.12	166	69	35	58.9	145	108.7	12.7	269.6	4.36	0.92	178.72	7585	2.51	2	1	2	2	2
833819	1	47	4	20121218	0	6.4	1	1	1	2	1	1	1	20.9235	55	101	21	6.93	5.09	169	62.9	34.3	57.7	140.4	75.31	9.07	288.63	6.09	1.28	30.418	927	30.2	2	1	2	2	2
833844	1	51	3	20121217	0	6.5	2	1	1	2	1	1	2	33.3333	77	95	22	9.96	4.51	135	61.2	37	19.8	143.8	77.02	7.64	439.49	5.22	0.8	27.457	974.8	4.14	2	2	2	2	2
833852	1	45	3	20121217	0	6.5	1	1	1	2	1	1	1	23.8754	60	94	51	3.14	4.86	152	61	36.7	32.1	142.5	67.67	5.1	344.26	3.21	1.18	44.662	4650.4	6.77	2	1	1	2	1
834231	1	72	2	20121219	0	6.4	2	1	2	1	1	1	3	24.7266	64	113	48	6.56	3.3	104	73	47.9	16.8	137.8	229.6	24.85	633.46	5.37	1.02	16.784	6930	6.6	2	1	1	2	2
834272	1	57	3	20121220	0	6.4	1	1	2	1	1	1	3	25.8264	130	102	18	5.4	4.48	136	57.2	35.9	56.2	143.5	93.25	12.06	828.71	2.89	0.43	70.345	4682.8	6.7	2	1	1	2	2
834278	1	51	4	20121220	0	6.4	1	1	1	2	1	1	3	22.2145	96	102	20	6.17	4.3	141	58.2	33	41.5	147.2	102.89	8.35	531.61	4.05	0.87	61.106	1656	7.46	2	1	2	2	2
834279	2	49	2	20121220	0	6.4	1	1	1	2	1	1	1	21.7193	86	97	31	7.27	4.29	137	65.8	45.6	26.8	137.8	54.7	7.06	369.5	4.13	1.25	31.117	1385	1.41	2	2	1	2	1
834295	1	54	3	20121225	0	6.2	2	1	2	2	1	1	1	24.0928	62	122	24	10.94	5.46	162	62.9	39	27.5	143.4	89.8	8.01	532.82	5.96	1.29	31.545	1290.9	10	2	2	2	2	2
834619	2	60	4	20121224	0	6.2	1	1	1	2	1	1	1	25.4767	75	89	22	5.3	3.5	115	57.6	39.2	11.9	139.9	92.91	8.68	479.02	5.56	1.58	16.296	993	5.29	2	2	2	2	2
834895	1	65	2	20121225	0	6.2	2	2	2	1	1	1	1	29.685	63	149	60	8.03	4.82	155	65.1	43.6	12.3	140.7	92.16	5.42	334.09	5.08	0.93	27.395	35.4	1.11	1	2	2	1	1
834970	1	47	4	20130114	0	5.6	1	1	1	2	1	1	1	32.788	119	140	26	7.13	4.8	145	78.1	41.3	27.8	139.3	80.35	5.73	751.15	5.25	0.78	28.594	2177	3.76	2	1	2	2	2
835030	1	55	2	20121226	0	6.2	2	1	1	1	1	1	2	23.75	36	160	60	9.86	4.93	154	81.3	45.7	30.4	142.5	73.27	5.62	436.04	5.54	1.16	21.864	121	3.07	1	2	2	1	1
835069	1	71	4	20121228	0	6.1	2	1	1	1	2	1	2	28.7197	62	145	64	7.3	3.99	126	62.5	37.2	15.7	143.9	109.75	7.5	527.46	3.78	0.95	61.016	426	15.9	1	1	1	1	1
835082	1	57	4	20121228	0	6.1	2	2	2	1	1	1	2	20.202	52	114	58	12.45	4	128	53	34	17.1	140.6	72.34	4.37	207.1	5.32	0.87	24.311	2230	135	1	2	1	1	1
835087	1	54	2	20121227	0	6.1	2	1	2	1	1	1	2	24.093	55	130	25	7.47	3.83	105	61	41.3	10.8	140.8	127.85	8.07	325.18	4.92	1.05	11.161	3106	3.42	2	1	2	2	1
835638	1	74	3	20130104	0	5.9	2	1	1	1	2	1	1	15.8187	53	149	48	4.09	3.1	96	69.3	41.1	12.5	144.3	274.37	17.99	524.64	4.37	1.06	27.985	2202	1.81	2	2	1	2	1
835655	1	58	2	20121231	0	6	2	1	2	1	1	1	2	24.6181	64	106	20	7.78	5.33	168	63.6	36.6	27.4	139.8	126.4	15.04	707.55	3.09	1.03	25.082	1053	9.21	2	1	2	2	1
835675	2	59	4	20121231	0	6	1	2	1	2	1	1	1	19.8347	97	110	28	9.02	3.68	109	55.7	35.8	37.6	134.4	119.1	10.02	622.49	2.32	0.46	28.566	442	31.7	2	1	2	2	2
835719	1	81	3	20130105	0	5.9	2	2	2	1	1	1	1	27.7778	90	114	45	7.21	2.99	101	56.4	33.1	10.3	142.6	142.57	15.59	296.06	4.04	0.91	41.866	4089	14.8	2	1	1	2	1
835723	2	68	3	20121231	0	6	2	2	1	2	1	1	1	23.833	86	102	55	10.24	3.35	102	60.5	35.8	11.7	142.2	50.84	9.45	469.71	4.26	1.03	74.905	102	13.3	1	1	1	1	1
835794	2	52	2	20130104	0	5.9	1	2	2	1	1	1	1	24.1633	74	159	54	7.08	4.52	148	61.6	41.6	16.6	137.6	90.09	9.61	199.94	4.17	0.86	15.042	755	1.26	1	2	2	1	1
835898	1	62	3	20130107	0	5.8	1	1	2	1	1	1	2	25.9516	57	114	40	16.76	4.23	142	63.9	34.4	23.8	135.5	86.94	6.94	253.36	4.3	0.92	46.097	3347	109	1	1	2	2	1
835899	1	27	3	20130105	0	5.9	1	1	1	2	1	1	2	27.5433	118	105	24	8.33	5.33	166	60	39.3	19.7	142.8	79.86	8.25	543.47	3.95	0.77	38.239	1064	1.96	1	1	1	1	1
836268	2	18	2	20130107	0	5.8	1	1	1	2	1	1	1	22.2222	112	110	25	4.34	4.04	130	58.3	37.7	11.4	143.6	61.64	3.59	385.87	3.85	0.81	30.127	2044	9.99	2	1	1	2	2
836724	2	61	3	20130108	0	5.8	2	2	1	2	1	1	1	26.0146	96	110	36	8.95	4.39	143	63	40.1	13.2	135	62.25	9.77	460.28	12.33	0.94	11.936	579	2.02	2	2	2	2	2
836763	1	75	3	20130110	0	5.7	2	1	1	1	2	1	1	19.052	64	129	60	6.9	3.36	102	55.9	33.7	27.5	143	75.41	9.03	423.36	3.14	0.75	70.137	6070	18.1	2	1	2	2	2
836938	1	63	4	20130110	0	5.7	2	2	1	2	1	1	1	26.7698	106	105	40	8.07	4.36	132	63.4	33.8	47.1	136	90.25	9.31	753.98	3.31	0.42	60.093	13804	5.3	2	2	2	2	2
836938	2	64	4	20130407	0	2.8	2	2	1	2	1	1	1	26.7698	104	120	22	7.64	4.03	131	58.7	32.7	79.9	160.6	187.08	29.37	1227.37	4.05	0.5	127.87	21809	19.7	2	1	2	2	2
837329	2	29	2	20130114	0	5.6	1	1	1	2	1	1	1	21.2585	72	101	36	5.4	4.33	127	64.7	42.3	26.9	138.8	55.4	4.45	336.28	4.7	1.11	31.318	2206	1.49	2	2	2	2	1
837508	1	76	3	20130115	0	5.5	2	1	1	1	1	1	3	24.1672	72	173	58	6.99	3.46	105	72.1	40.1	13.8	145	220.37	18.56	737.03	3.59	1.02	17.489	4884	14.2	1	1	1	2	2
837511	1	24	3	20130116	0	5.5	1	1	1	1	1	1	2	21.7994	86	108	26	7.48	5.78	176	65.5	44.5	18.3	138.4	87.18	9.96	438.16	4.43	1.27	31.594	546	3.37	2	2	2	2	1
837607	1	64	2	20130115	0	5.5	1	1	1	2	1	1	1	27.6361	110	120	26	10.25	4.58	140	69.5	43	12	143.5	64.54	4	493.33	4.59	0.91	27.815	124	22.1	2	2	1	2	2
837930	2	81	2	20130409	0	2.7	1	2	2	1	1	1	1	18.902	80	120	60	13.6	4.01	121	73.5	42.1	7.5	136.8	83.55	15.48	468.22	5.2	2.33	31.318	558	1.79	1	2	2	2	1
837957	1	24	4	20130117	0	5.5	1	1	1	2	1	1	1	24.4646	55	90	31	8.22	5.03	160	69.8	39.1	17	136.4	68.54	8.44	337.1	5.17	1.09	26.73	1176	2.37	1	1	1	1	1
838091	2	45	4	20130118	0	5.4	2	1	1	1	2	1	1	24.974	77	108	43	3.59	5.14	136	68.9	36.7	56.8	143.5	73.14	5.9	481.83	4.52	0.66	27.026	10651	11.2	2	2	2	2	2
838158	2	35	4	20130121	1	1.5	1	1	1	2	1	1	1	21.0937	96	95	35	9.61	4.44	146	46.9	31.5	55.8	133.3	64.54	6.42	746.7	4.25	0.37	223.28	9266	14.5	1	1	1	1	1
838194	1	54	3	20130121	0	5.3	2	2	1	1	1	1	1	34.2561	80	120	60	7.91	5.08	166	69.8	37.6	18.1	140.7	61.64	4.7	230.76	3.06	1.38	46.951	743.5	3.13	1	2	2	1	2
838602	1	64	4	20130218	0	4.4	2	1	2	1	1	1	3	24.2123	125	101	33	4.77	4.83	141	63	37.2	13.7	137	104.1	6.5	444	3.93	0.99	25.98	2413	7.76	2	2	2	2	1
838609	1	55	3	20130124	0	5.2	2	1	2	1	1	1	3	22.5827	78	100	28	9.6	3.77	127	70.2	38	17	141.6	62.62	6.91	232.68	4.15	0.61	36.231	3490.4	33.3	2	2	1	2	1
838674	1	50	3	20130123	1	4	1	2	1	1	2	1	3	20.0692	75	96	20	11.51	3.83	114	73.2	39.6	36.4	139	96.58	9.44	446.02	3.56	0.71	54.727	4480.7	13.6	2	1	2	2	2
838948	1	20	2	20130124	0	5.2	1	1	1	1	1	1	1	15.7407	85	104	67	7.44	3.89	111	69.8	38.6	8.7	143.1	60.47	4.17	253.81	3.05	0.83	44.923	107	6.71	1	1	1	1	1
839054	1	75	3	20130125	0	5.2	2	2	2	1	1	1	3	22.7732	61	119	33	9.01	2.94	93	71.2	30.3	10.2	141	205.1	19.2	496.3	4.91	1.31	50.329	6374.2	8.25	2	2	2	2	1
839330	1	64	2	20130129	1	2	1	2	2	1	1	1	2	21.4844	70	110	40	7.86	4.18	131	62.5	42	19.2	139.7	86.12	8.97	419.28	5.87	1.18	16.851	2287	1.6	2	1	2	2	2
839364	2	61	3	20130130	0	5	1	2	2	1	1	1	1	23.8281	75	120	26	6.2	3.71	104	65.7	35.5	34.1	139.2	105.7	11.33	553.73			64.356	18542	6.28	2	2	1	2	1
839384	1	61	3	20130131	0	5	2	2	2	1	1	1	3	31.378	85	113	40	5.2	4.99	151	65	38.4	15.8	141.4	65.02	6.26	373.13	4.15	0.97	16.71	509	3.94	1	1	2	1	1
839801	2	48	4	20130204	0	4.9	1	1	1	2	1	1	1	19.9219	61	110	21	8.34	4.83	145	65.2	39.7	42.3	139	64.46	7.37	399.92	3.36	0.69	39.938	1545	1.67	2	2	1	2	1
839952	2	70	4	20130205	0	4.9	2	2	2	1	1	1	2	22.1003	56	146	40	8.34	4.48	124	73.7	43	101.8	141.9	108.87	9.18	381.39	3.27	1.02	54.335	962	3.52	2	2	2	2	1
839980	1	72	3	20130218	0	4.4	1	1	1	2	1	1	3	24.8016	70	130	22	8.59	5.41	174	75.2	48.3	29.1	131.7	97.67	18.82	415.57	3.61	0.81	70.729	219	3.56	2	2	2	2	2
839995	1	67	2	20130206	0	4.8	1	1	2	1	1	1	2	21.83	61	105	37	10.25	4.81	151	70.9	43.9	18.9	133.2	99.91	12.02	574.12	4.88	0.85	58.469	605	20.6	2	2	2	2	1
840370	1	30	4	20130217	0	4.5	1	1	1	2	1	1	1	17.3589	152	90	29	8.7	5.06	155	66.6	43.3	25.6	140.1	60.65	7.16	332.06	4.05	0.89	18.949	486	2.15	2	1	2	1	2
840410	1	47	3	20130217	0	4.5	1	1	1	2	1	1	3	22.4082	70	116	27	8.97	6.06	191	69.3	38.4	36.9	141	117.16	6.87	684.93	6.28	1.06	40.385	1646	22.5	2	2	2	2	2
840571	1	59	2	20130218	0	4.4	1	1	1	2	1	1	1	19.7232	63	104	35	7.05	4.16	139	71.9	42.7	12.3	139.5	82.13	11.21	520.89	3.36	1.26	37.864	65.5	1	2	2	2	2	1
840648	1	68	2	20130222	0	4.3	2	1	2	1	1	1	2	20.7612	52	124	23	11.3	4.48	139	68.8	43.5	16.3	142.6	114.27	14.19	447.95	3.24	1.14	19.452	1525	6.36	2	2	2	2	1
840662	1	39	2	20130219	0	4.4	2	1	1	2	1	1	2	24.4898	93	120	32	8.21	4.02	132	61.5	41.3	18	141.3	88.37	8.59	380.58	4.42	0.95	12.512	160	1.03	2	1	2	2	2
841109	2	61	4	20130221	0	4.3	2	1	1	1	1	1	1	23.8281	71	140	32	5.78	4.43	139	62.6	41.2	12.6	142	64.46	6.96	365.93	6.05	1.39	22.735	455	3.26	2	2	2	2	2
841164	2	84	3	20130225	1	2	2	1	1	1	1	1	1	23.3726	95	108	40	7.09	4.15	126	60.7	33.2	25.7	143.1	54.88	5.57	452.15	3.64	0.97	57.803	5020	23.3	2	2	2	1	2
841849	2	27	2	20130227	0	4.1	1	1	1	2	1	1	1	20.7008	128	93	26	10.24	4.77	154	61.3	34.8	21.6	141.6	49.75	6.69	399.54	6.03	0.77	45.565	1005	14.6	2	1	2	2	2
841957	1	73	3	20130226	0	4.2	2	1	2	1	1	1	1	22.4913	96	105	38	7.92	2.35	73	59.3	30.1	19.6	140.9	110.11	5.51	330.91	2.7	0.82	72.457	17006	133	1	1	2	2	1
841970	1	25	3	20130301	0	4	1	1	1	1	1	1	2	29.7578	80	88	25	8.33	5.54	163	70.2	42.1	17.7	142.7	99.43	10.87	452.06	4.88	0.8	19.003	206	6.07	1	2	2	2	2
841999	2	61	3	20130301	0	4	2	2	1	1	2	1	1	24.6094	74	154	38	6.3	4.44	132	80.4	48.7	26.6	138.1	55.04	7.81	259.43	5.51	0.91	24.107	260	5.23	2	2	1	2	2
842405	2	29	4	20130227	0	4.1	1	1	1	2	1	1	1	24.6755	128	121	35	11.52	4.86	178	55.6	35.3	83.3	129.4	39.19	5.23	238.37	4.58	1.27	377.35	1901	7.51	2	2	2	2	2
842447	1	39	4	20130228	1	1	1	1	1	1	1	1	2	24.5675	106	86	15	19.82	3.52	117	55	34.4	8	136	408.8	21.7	50.4	1.77	0.15	567.9	1222	12.9	2	2	1	1	1
842747	2	53	2	20130402	0	3	2	2	2	1	1	1	1	20.0288	86	100	30	8.23	3.93	114	66.7	38.7	12.9	143.7	93.46	5.42	343.3	2.91	0.91	18.254	3156	20	2	1	2	2	1
842748	1	77	3	20130304	0	3.9	2	2	2	1	1	1	3	24.3375	92	131	30	8.55	3.21	105	65.9	36.3	10.8	142.7	128.24	13.42	621.61	3.28	0.77	34.031	3854	4.34	2	1	2	1	1
842750	2	60	3	20130304	0	3.9	1	2	2	1	1	1	1	32.0461	65	120	66	6.88	4.19	125	65.7	39.7	10.4	141.3	44.47	4.69	323.47	5.62	1.09	12.695	328	7.78	1	1	1	1	1
843155	1	54	2	20130306	0	2.7	1	2	1	1	1	1	1	24.2215	95	133	71	6.43	3.81	110	69.3	35.5	11.8	139	87.95	10.63	350.17	3.15	0.96	24.944	833	8.12	2	1	1	1	1
843608	1	61	2	20130307	0	3.8	1	1	2	1	1	1	2	22.3094	66	135	62	9.08	3.36	97	66	43.8	17.1	141.5	87.07	7.49	360.43	4.59	1.34	15.558	1167	1.19	2	1	1	1	1
843667	2	71	3	20130308	0	3.7	1	1	2	1	1	1	2	15.6225	58	95	40	4.42	3.36	106	62.3	39.4	13.5	143.8	58.09	5.5	217.78	2.9	0.83	18.45	3515	9.33	2	1	1	2	1
843670	1	57	3	20130308	0	3.7	2	1	1	2	1	1	2	21.9671	76	148	43	8.45	4.25	133	60.9	40	15.6	145.4	81.62	6.95	439.59	3.55	1.65	22.2	1017	1.95	2	2	2	2	1
843915	1	82	3	20130311	0	3.7	1	2	2	1	1	1	3	24.4646	72	130	45	6.16	3.96	123	68.3	38.7	9.6	143	71.99	8.31	437.71	6.2	1.05	18.674	491	13.7	1	1	2	1	1
843921	1	64	2	20130311	0	3.7	2	1	2	1	1	1	1	24.2215	59	124	53	6.1	3.74	124	69.9	45.4	23.8	143.7	84.95	10.43	450.54	3.17	1.35	20.681	5829	2.97	2	2	2	2	1
843926	2	63	3	20130315	0	3.5	2	2	1	1	1	1	1	22.4813	90	132	62	5.99	4.2	135	58.8	38.2	19.2	141.7	45.68	3.69	255.7	3.98	1.17	20.635	1587	3.03	2	2	2	1	2
844244	2	55	3	20130313	0	3.6	1	1	1	2	1	1	2	20.0288	78	100	20	6.9	3.8	119	60	40.8	36.7	145.6	72.5	5.72	291.86	5	1.73	26.581	6821	1.25	2	2	2	1	2
844278	1	58	2	20130314	0	3.6	2	1	2	1	1	1	2	30.4218	74	121	30	7.21	4.69	150	62.4	39.5	10	139.8	74.63	5.24	312.33	2.36	1.01	16.046	886	1	2	2	2	1	1
844351	2	74	3	20130416	0	2.5	1	1	2	1	1	1	1	21.3675	109	122	60	6.6	4.18	120	71.7	41.5	13.3	140.4	56.59	3.69	269.57	4.29	0.89	29.623	645	24.1	1	1	2	2	1
844774	2	61	3	20130318	0	2.7	1	1	1	2	1	1	1	22.8928	100	82	65	8.52	4.23	126	54.9	34.7	19.5	143.1	71.4	6.12	378.33	2.23	0.63	46.677	5499	6.22	2	1	2	1	2
844785	2	86	3	20130318	1	0.1	2	2	2	1	1	1	3	22.6003	89	112	18	12.256	3.76	116	61.2	38.2	19.1	138.6	71.4	9.81	594.16	5.07	1.64	223.6	30000	4.23	2	2	2	2	2
844788	2	26	2	20130318	0	3.4	2	1	1	1	1	1	1	27.1203	106	140	20	4.89	5.6	137	63.4	34.8	18.9	141.8	75.6	9.41	513.87	3.53	0.99	32.527	4411	3.69	2	2	1	1	1
845240	1	44	3	20130322	0	3.3	1	2	1	2	1	1	3	23.8367	105	114	28	5.84	5.11	163	55.6	38.3	52.9	140.1	77.7	5.23	485.34	4.23	0.68	22.893	1587	1.99	2	1	1	2	1
845421	1	68	3	20130321	0	3.3	2	2	2	1	1	1	3	25.0135	62	120	35	4.86	4.22	133	59	41.7	13.5	137.9	107.12	5.9	433.23	2.33	0.65	13.782	955	1	2	2	2	2	1
845424	1	41	3	20130321	0	3.3	1	1	1	2	1	1	3	21.6713	56	90	20	5.17	5.04	157	56.6	38.6	55.8	140.6	60.9	6.35	660.73	3.58	0.6	32.034	3267	2.64	2	1	2	2	2
845498	1	61	2	20130325	0	3.2	2	1	2	1	1	1	3	23.1837	40	125	52	5.24	3.76	123	58.8	36.3	17	140.5	72.73	4.12	347.83	3.87	0.71	41.212	1619	42	1	1	1	1	1
845652	2	34	2	20130328	0	3.1	2	1	1	2	1	1	1	23.618	64	110	40	5.43	4.95	132	71.5	44.1	11.2	140	67.99	8.04	425.4	6.79	1.16	22.979	1145.6	1.27	2	2	2	2	2
845660	1	38	3	20130325	0	2.5	2	1	1	2	1	1	1	26.8612	72	100	31	9.03	5.15	161	74.3	51.1	40.1	143.1	80.86	5.51	575.69	5.05	0.81	42.47	1790	9.83	2	1	2	1	2
845669	1	48	4	20130328	0	3.1	1	1	2	1	1	1	2	22.8374	95	118	37	8.22	3.98	142	68.7	43	9.9	142.2	63.85	4.46	331.7	3.4	0.83	24.854	1611	3.53	2	1	2	2	1
846052	2	80	3	20130401	0	3	2	1	2	1	1	1	1	22.0317	64	125	49	8.53	3.39	105	67.8	42.8	14	143.2	224.79	17.71	430.29	4.66	1.19	13.682	1067.4	15.8	1	1	2	1	1
846083	1	28	3	20130326	0	3.2	2	1	1	1	1	1	1	29.4118	75	133	40	6.61	7.43	177	66.8	37.7	11.5	137.8	106.45	7.59	585.26	5.2	0.91	39.436	421	2.93	2	2	2	2	2
846309	1	68	3	20130328	0	3.1	1	2	2	1	1	1	3	20.0288	105	97	30	8.57	4.29	127	69	36.2	20.4	136.2	90.76	7.04	318.38	2.91	1.17	62.349	11432	51	2	2	2	2	1
846652	1	59	2	20130403	0	2.9	2	2	2	1	1	1	2	24.6097	58	142	36	3.99	3.75	128	72.3	42.8	34	139.9	83.26	6.85	186.14	2.44	1.33	28.328	211	1.02	1	2	2	1	1
850001	1	58	4	20130329	0	3.1	1	1	2	1	1	1	3	24.7252	108	106	35	14.15	4.02	129	67.9	35.7	17.2	126.5	70.06	5.68	227.17	3.4	1.12	113.93	1429	161	2	1	2	2	2
850129	2	63	3	20130402	0	3	2	1	1	1	1	1	1	21.9261	80	94	38	6.48	4.81	142	69.1	41.8	12.8	143	61.95	10.79	326.84	5.4	1.14	11.864	340	1	1	1	1	1	1
850188	2	68	4	20130401	0	2.3	2	1	1	1	2	1	1	24.2123	92	121	58	3.92	3.33	70	57.2	38.8	14.3	143.3	73.5	5.35	384.23	3.07	0.75	29.727	648	1.82	2	1	2	1	2
850457	1	65	3	20130408	0	2.8	1	1	2	1	1	1	3	26.8809	65	120	25	6.1	4.92	153	64.4	41.6	17.3	141.7	85.06	7.12	499.28	5.03	0.79	28.122	1223.4	10.2	2	2	2	2	1
850558	1	48	3	20130402	0	3	1	1	1	1	1	1	1	20.202	47	126	63	6.9	3.87	116	73.2	37.6	12.1	137.9	53.54	6.98	274.36	4.78	1.56	42.89	467	1.39	1	1	1	2	1
850797	2	67	2	20130417	0	2.5	1	2	2	1	1	1	1	28.1337	62	110	50	9.25	4.57	131	66.2	39.1	14.9	140.7	73.35	5.21	366.94	4.93	0.84	37.721	2061	7.45	1	1	1	2	1
851129	1	53	3	20130409	0	2.7	1	1	1	2	1	1	3	25.565	52	105	37	5.84	4.6	144	63.3	40.8	69.5	143.5	91.93	14.08	577.01	3.6	0.62	27.457	2005	1	2	1	2	2	2
851184	2	57	4	20130408	0	2.8	2	1	1	1	1	1	1	31.25	114	132	23	6.41	4.22	133	70.4	45.7	25	140.8	104.73	7.67	432.41	5.19	1.08	31.466	1609	1.59	1	1	2	1	2
851202	1	48	2	20130408	0	2.8	1	1	1	1	1	1	3	35.1852	80	110	50	6.07	4.19	120	66.1	31	17	138.4	88.25	7.81	1034.56	2.81	0.99	49.711	387	19	2	1	2	2	1
851227	1	82	4	20130408	0	2.8	2	1	2	1	1	1	2	28.4091	95	116	51	11	4.74	141	58.9	36.3	21.4	143.1	135.32	19.21	789.5	5.91	1.58	32.335	961	3.8	2	2	1	2	2
851406	1	70	2	20130410	0	2.7	2	2	1	1	2	1	3	22.8395	57	131	52	7.12	4.42	144	64.7	42.7	23.7	139.3	110.94	5.67	267.74	4.01	1.17	17.785	675.2	1.76	1	1	2	1	1
851789	1	21	4	20130411	0	2.7	1	1	1	2	1	1	1	25.2595	127	104	20	9.17	5.03	152	61.8	39.6	53.3	143.8	79.51	4.73	462.6	2.93	0.9	45.789	3303	45.9	2	1	2	2	2
852632	1	62	2	20130417	0	2.5	1	1	2	1	1	1	3	25.1808	93	115	65	6.62	4.49	148	61	38.7	14.7	136.7	93.62	5.24	248.74	3.34	0.93	19.192	847.3	1.25	1	1	2	1	1
852678	1	60	4	20130417	0	2.5	2	1	2	2	1	1	3	28.7268	74	149	47	10.1	4.93	151	77.2	47	29.7	140.1	120.1	10.31	256.82	5.53	1.23	38.954	948.3	1.98	2	1	1	1	1
852797	1	22	3	20130418	0	2.4	1	1	1	1	1	2	1	15.718	93	100	50	7.98	4.55	132	64.3	39.9	15.6	138.1	82.59	8.65	546.01	4.55	1.24	46.566	2587	21.8	2	1	1	1	2
852856	1	73	4	20130419	0	2.4	2	1	1	1	2	1	1	19.052	62	141	50	4.97	4.18	140	61.6	39.6	5.4	138.8	85.46	8.36	345.43	3.98	1.84	27.296	8328.5	1	2	2	2	2	1
853001	1	67	3	20130419	0	2.4	2	1	1	1	2	1	1	24.1672	81	117	60	6.41	3.69	106	68.9	33.6	10.8	139.7	85.46	9.28	286.26	6.01	1.26	28.563	1199	3.27	2	1	2	2	2
628413	1	51	4	20110130	0	29	2	1	1	2	1	1	1	22.1591	80	117	32	7.05	5.63	173	70.8	41.7	25.5	143.8	92.6	7.32	325.12	3.84	0.97	32.049	1058	17.2	2	2	1	2	2
680479	1	25	4	20100412	0	38.6	1	1	1	2	1	1	3	34.4922	98	98	60	8.86	4.59	144	65.7	45.8	24.6	141	71.2	5	513	3.69	0.78	31.492	1152.4	10.5	1	2	2	1	1
